# Supplementary material for: Intensity of Nosema ceranae infection is associated with specific honey bee gut bacteria and weakly associated with gut microbiome structure
Source: Sci Rep. 2019 Mar 7;9:3820. doi: 10.1038/s41598-019-40347-6 (PMC6405881; doi:10.1038/s41598-019-40347-6)
Supplement: Supplementary file 2 — Table S1. [file 41598_2019_40347_MOESM2_ESM.xlsx]

## Sheet: NosemaLoad&Metadata
SampleID	Nosemaload (mean of 3 qPCR replicates)	Actin (mean starting quantity)	Nosema load relative to host actin	Treatment	Day	Colony			Column Labels
16.09.5.dpi.CTRL.2.5.2.17.	0	258966	0	CTRL	5	16.09			4	13.04	13.23	16.08	16.09	16.1	B	C1	C2	Grand Total
16.10.5.dpi.CTRL.5	4.07	1.69127e+06	2.40647e-06	CTRL	5	16.1		Average of Nosema load relative to host actin	14.9906	0.0526085	37.6876	7.4853	0.862524	2.40027	0.222481	0.0499072	41.1087	15.5267
16.09.10dpi.CTRL.3	10.8	2.56877e+06	4.20434e-06	CTRL	10	16.09
16.10.5.dpi.CTRL.4	6.93	1.3554e+06	5.1129e-06	CTRL	5	16.1
16.08.10dpi.CTRL.5	5.96	641085	9.29674e-06	CTRL	10	16.08
C1.5.dpi.CTRL.2	13.5	1.34207e+06	1.00591e-05	CTRL	5	C1
16.10.21dpi.CTRL.2	25	1.42918e+06	1.74925e-05	CTRL	21	16.1
C1.10dpi.CTRL.1	18.9	848423	2.22766e-05	CTRL	10	C1
16.09.5.dpi.CTRL.3.5.2.17.	59.4	1.6148e+06	3.67847e-05	CTRL	5	16.09
C1.5.dpi.CTRL.4	30.2	748647	4.03394e-05	CTRL	5	C1
16.10.5.dpi.CRTL.1	33.8	741496	4.55835e-05	CTRL	5	16.1
CB.5.dpi.CTRL.6	18.3	384880	4.75472e-05	CTRL	5	B
C1.21dpi.CTRL.1	51.2	978270	5.23373e-05	CTRL	21	C1
16.08.5.dpi.CTRL.2	23.7	386406	6.13345e-05	CTRL	5	16.08
16.09.21dpi.CTRL.4..	91.1	1.46706e+06	6.2097e-05	CTRL	21	16.09
16.09.21dpi.CRTL.3	106	1.37011e+06	7.73661e-05	CTRL	21	16.09
16.08.5.dpi.CTRL.1	61.7	504446	0.000122312	CTRL	5	16.08
16.09.10dpi.CRTL.4	117	952695	0.00012281	CTRL	10	16.09
C1.5.dpi.CTRL.3	118.288	802720	0.000147359	CTRL	5	C1
16.09.5.dpi.CTRL.1.5.2.17.	137	696004	0.000196838	CTRL	5	16.09
CB.10dpi.CB.2	23.2	111572	0.000207937	CTRL	10	B
C2.5.dpi.GRN.5	88	378025	0.000232789	CTRL	5	C2
16.08.21dpi.CTRL.2	172	618474	0.000278104	CTRL	21	16.08
C2.10dpi.GRN.3.dup	31.6	100592	0.00031414	CTRL	10	C2
C2.5dpi.GRN.1	232	650788	0.000356491	CTRL	5	C2
16.08.10dpi.CTRL.4	146.141	385779	0.000378821	CTRL	10	16.08
C2.10dpi.GRN.6	867	2.11882e+06	0.00040919	CTRL	10	C2
NMB4.YLW.10dpi.1.8.13.16.	134	262438	0.000510597	CTRL	10	4
16.10.5.dpi.CTRL.2	53.5	89372.4	0.000598619	CTRL	5	16.1
16.08.10dpi.CTRL.2	79.4	132271	0.000600283	CTRL	10	16.08
C1.5.dpi.CTRL.5	159	213325	0.000745343	CTRL	5	C1
NMB4.YLW.5dpi.2.8.8.16.	486	486792	0.000998373	CTRL	5	4
C2.10dpi.GRN.4	1855.77	1.61672e+06	0.00114786	CTRL	10	C2
16.08.21dpi.CTRL.1	495.346	356452	0.00138966	CTRL	21	16.08
YLW.5dpi.4.8.8.16.	222	144223	0.00153928	CTRL	5	4
16.08.5.dpi.CTRL.5	360	231699	0.00155374	CTRL	5	16.08
NMB4.YLW.10dpi.3.8.13.16.	393	238201	0.00164987	CTRL	10	4
NMB4.YLW.5dpi.5.8.8.16.	286	170350	0.00167889	CTRL	5	4
C2.10dpi.GRN.3	3850	1.55464e+06	0.00247646	CTRL	10	C2
NMB4.YLW.10dpi.7.8.13.16.	373	150202	0.00248333	CTRL	10	4
NMB4.YLW.10dpi.9.8.13.16.	3030	892843	0.00339365	CTRL	10	4
13.04.5.dpi.CTRL.1	260	58158.4	0.00447055	CTRL	5	13.04
16.08.10dpi.CTRL.1	1482.34	331463	0.00447211	CTRL	10	16.08
16.09.5.dpi.CTRL.4.5.2.17.	130	22932.9	0.00566872	CTRL	5	16.09
16.10.21dpi.CTRL.4	12100	2.05856e+06	0.00587789	CTRL	21	16.1
CB.5.dpi.CTRL.4	301	35598.3	0.00845546	CTRL	5	B
C2.10dpi.GRN.10	7202.34	649664	0.0110863	CTRL	10	C2
C2.5dpi.GRN.2	2210	188603	0.0117178	CTRL	5	C2
16.09.21dpi.CTRL.7	100	7206.88	0.0138756	CTRL	21	16.09
16.10.10dpi.CTRL.3	184	11058.3	0.0166391	CTRL	10	16.1
C1.10dpi.CTRL.3	74.4	2989.28	0.0248889	CTRL	10	C1
NMB4.YLW.10dpi.4.8.13.16.	155	2701.95	0.0573661	CTRL	10	4
16.09.10dpi.CTRL.2	123	1109.31	0.110879	CTRL	10	16.09
16.10.10dpi.CTRL.5	455000	2.00272e+06	0.227191	CTRL	10	16.1
C1.10.dpi.CTRL.2	478000	1.16073e+06	0.411811	CTRL	10	C1
CB.5.dpi.CTRL.2	924000	975339	0.947363	CTRL	5	B
13.23.21dpi.CTRL.6	10000000	7.82625e+06	1.27775	CTRL	21	13.23
C2.5dpi.GRN.4	609000	230684	2.63997	CTRL	5	C2
16.09.21dpi.CTRL.2	4800000	980074	4.89759	CTRL	21	16.09
16.09.21dpi.CTRL.10	6960000	854947	8.14086	CTRL	21	16.09
13.23.10dpi.CTRL.5	1670000	192083	8.69416	CTRL	10	13.23
13.23.21dpi.CTRL.2	19400000	1.14135e+06	16.9973	CTRL	21	13.23
16.10.10dpi.CTRL.4	41200	1606.27	25.6495	CTRL	10	16.1
C2.10dpi.GRN.8	6.46889e+07	1.91161e+06	33.84	CTRL	10	C2
13.23.21dpi.CTRL.1	55800	1410.08	39.5723	CTRL	21	13.23
NMB4.YLW.21dpi.3.8.24.16.	59100000	814149	72.5911	CTRL	21	4
C2.21dpi.GRN.1.7.20.	48000000	645661	74.3425	CTRL	21	C2
C2.10dpi.GRN.1	9.51273e+06	103074	92.2904	CTRL	10	C2
C2.21dpi.GRN.4.7.20.	3.01397e+07	218857	137.715	CTRL	21	C2
13.23.21dpi.CTRL.8	21500000	122242	175.881	CTRL	21	13.23
13.23.21dpi.NOS.3	0	179728	0	NOS	21	13.23
16.08.10dpi.NOS.3	0	1.96172e+06	0	NOS	10	16.08
C1.21dpi.NOS.2	9.18	2.18043e+06	4.21017e-06	NOS	21	C1
16.09.5.dpi.NOS.1	8.76	1.22525e+06	7.14957e-06	NOS	5	16.09
C1.5.dpi.NOS.3	6.41	501757	1.27751e-05	NOS	5	C1
16.09.10dpi.NOS.5	25.6	1.37504e+06	1.86176e-05	NOS	10	16.09
16.09.10dpi.NOS.1.	31.8	1.339e+06	2.37491e-05	NOS	10	16.09
16.08.5.dpi.NOS.3	40.3	1.55825e+06	2.58624e-05	NOS	5	16.08
16.10.21dpi.NOS.4	88.2	2.97411e+06	2.96559e-05	NOS	21	16.1
16.10.10dpi.NOS.2	58	1.95313e+06	2.9696e-05	NOS	10	16.1
16.10.10dpi.NOS.1	70.2	1.87732e+06	3.73937e-05	NOS	10	16.1
16.09.10dpi.NOS.3	128	2.92249e+06	4.37983e-05	NOS	10	16.09
16.09.10dpi.NOS.2	12.8	244239	5.24076e-05	NOS	10	16.09
16.08.21dpi.NOS.4.or.6.	78.8	1.40152e+06	5.62248e-05	NOS	21	16.08
16.09.5.dpi.NOS.3.5.2.17.	103	1.76344e+06	5.84085e-05	NOS	5	16.09
16.09.21dpi.NOS.7	2.33	27480.5	8.47874e-05	NOS	21	16.09
16.09.21dpi.NOS.4	66.7	525319	0.00012697	NOS	21	16.09
16.09.5.dpi.NOS.4.5.2.17.	155	882671	0.000175603	NOS	5	16.09
16..21dpi.NOS.7.BROKEN.LABLE.	178	856856	0.000207736	NOS	21	16.1
NMB4.SVR.5.dpi.3.8.8.16.	426.03	1.91554e+06	0.000222407	NOS	5	4
16.08.21dpi.NOS.1	234	664942	0.00035191	NOS	21	16.08
13.04.5.dpi.NOS.1	387	1.05391e+06	0.000367203	NOS	5	13.04
C4.SLVR.10dpi.1.8.13.16.	67.3	119261	0.000564307	NOS	10	4
16.09.21dpi.NOS.5	6.41	6091.13	0.00105235	NOS	21	16.09
16.10.21dpi.NOS.1	849	586570	0.0014474	NOS	21	16.1
C1.10dpi.NOS.1	106	71657.4	0.00147926	NOS	10	C1
16.10.10dpi.NOS.4.or.6.	132	78002.6	0.00169225	NOS	10	16.1
16.09.21dpi.NOS.2	2020	1.00273e+06	0.0020145	NOS	21	16.09
C2.5.dpi.OJ.1	237.105	85897.5	0.00276032	NOS	5	C2
13.04.5.dpi.NOS.2	1270	446636	0.00284348	NOS	5	13.04
13.23.21dpi.NOS.2	320	107640	0.00297288	NOS	21	13.23
NMB4.SVR.10dpi.5.8.13.16.	493	146063	0.00337525	NOS	10	4
NMB4.SVR.5dpi.5.8.8.16.	1710	299987	0.00570024	NOS	5	4
CB.5.dpi.NOS.1	18800	2.74906e+06	0.0068387	NOS	5	B
16.08.10dpi.NOS.1	95.2	10984.1	0.00866708	NOS	10	16.08
Cb.5.dpi.NOS.5	12300	465864	0.0264025	NOS	5	B
NMB4.SVR.21dpi.7.8.24.16.	18700	305155	0.0612803	NOS	21	4
NMB4.SVR.5dpi.2.8.8.16.	152000	1.52796e+06	0.099479	NOS	5	4
C1.5.dpi.NOS.5	160	1544.64	0.103584	NOS	5	C1
C1.5.dpi.NOS.2	2590	24434.7	0.105997	NOS	5	C1
NMB4.SVR.21dpi.1.8.24.16.	2170	13909	0.156014	NOS	21	4
13.04.5.dpi.NOS.4	4430	21849.2	0.202753	NOS	5	13.04
C2.5dpi.OJ.4	52100	198030	0.263092	NOS	5	C2
NMB4.SVR.5dpi.4.8.18.16.	154000	520517	0.29586	NOS	5	4
CB.10.dpi.NOS.3	13600	23941.5	0.568052	NOS	10	B
16.10.10dpi.NOS.1.dup	1080	1669.81	0.646779	NOS	10	16.1
C2.5dpi.OJ.3	279000	314506	0.887105	NOS	5	C2
C2.5dpi.OJ.5	763000	578002	1.32006	NOS	5	C2
C2.5dpi.OJ.2	1400000	652704	2.14492	NOS	5	C2
16.10.10dpi.NOS.3	18900000	3.60479e+06	5.24302	NOS	10	16.1
16.09.21dpi.NOS.9.or.4.	2210000	293588	7.52755	NOS	21	16.09
13.23.21dpi.NOS.4	6910000	799876	8.63884	NOS	21	13.23
NMB4.SVR.21dpi.10.8.24.16.	11500	1278.66	8.99376	NOS	21	4
16.10.21dpi.NOS.3	18400000	1.61236e+06	11.4118	NOS	21	16.1
13.23.21dpi.NOS.1	8260000	683289	12.0886	NOS	21	13.23
C2.21dpi.OJ.5.7.20.16.	7240000	553503	13.0803	NOS	21	C2
C2.10dpi.OJ.5	20500000	1.10183e+06	18.6055	NOS	10	C2
NMB4.SVR.21dpi.8.8.24.16.	15900000	852741	18.6458	NOS	21	4
NMB4.SVR.10dpi.6.8.13.16.	12600000	563704	22.3522	NOS	10	4
C2.21dpi.GJ.6.7.20.16.	3.38626e+07	1.50685e+06	22.4724	NOS	21	C2
C2.10dpi.OJ.1	39100	1531.12	25.5368	NOS	10	C2
NMB4.SVR.21dpi.7.8.24.16.dup	56800000	1.97162e+06	28.8088	NOS	21	4
C2.21dpi.OJ.1.7.20.	36400000	1.17339e+06	31.0212	NOS	21	C2
C2.10dpi.OJ.6	3.78681e+07	1.14638e+06	33.0327	NOS	10	C2
C2.21dpi.OJ.6.7.20.	78200000	1.92765e+06	40.5674	NOS	21	C2
NMB4.SVR.10dpi.3.8.13.16.	8.84175e+06	190208	46.4846	NOS	10	4
C2.10dpi.OJ.10	14100000	296938	47.4846	NOS	10	C2
C2.21dpi.OJ.2.7.20.dup	58700000	1.19701e+06	49.0388	NOS	21	C2
C2.10dpi.OJ.4	1.18639e+07	184589	64.2719	NOS	10	C2
C2.10dpi.OJ.9	14200000	202411	70.1544	NOS	10	C2
C2.10dpi.OJ.2	45100000	640330	70.4325	NOS	10	C2
C2.21dpi.OJ.2.7.20.	82300000	1.09232e+06	75.3441	NOS	21	C2
C2.10dpi.OJ.8	17500000	173226	101.024	NOS	10	C2
16.08.21dpi.NOS.5	7.8372e+06	69812	112.262	NOS	21	16.08
13.23.10dpi.RED.NOS.1	13100000	115193	113.722	NOS	10	13.23
C2.21dpi.OJ.4.7.20.	4550000	32782.5	138.794	NOS	21	C2
NMB4.SVR.21dpi.4.8.24.16.	4690000	32075.9	146.215	NOS	21	4
C2.10dpi.OJ.7	13000000	51717.9	251.364	NOS	10	C2
The below samples did not amplify host DNA above our detection threshold (1000 copies).
11.09.21dpi.CTRL.1	118	0	Not included	CTRL	21	16.09
13.23.10dpi.CTRL.2	4890	0	Not included	CTRL	10	13.23
13.23.21dpi.CTRL.3	42.6	0	Not included	CTRL	21	13.23
13.23.21dpi.CTRL.4	90100	0	Not included	CTRL	21	13.23
13.23.21dpi.CTRL.5	3180000	0	Not included	CTRL	21	13.23
16.08.10dpi.CTRL.3	124	0	Not included	CTRL	10	16.08
16.08.21dpi.CTRL.3	15.3	0	Not included	CTRL	21	16.08
16.09.10dpi.CTRL.5	43.7	0	Not included	CTRL	10	16.09
16.09.21dpi.CRTL.5	16.5	0	Not included	CTRL	21	16.09
16.09.21dpi.CTRL.11	0	0	Not included	CTRL	21	16.09
16.09.21dpi.CTRL.6	153	0	Not included	CTRL	21	16.09
16.09.21dpi.CTRL.9	0	0	Not included	CTRL	21	16.09
16.10.21dpi.CTRL.1	0	Not included	Not included	CTRL	21	16.1
16.10.5.dpi.CTRL.3	179	0	Not included	CTRL	5	16.1
C1.10dpi.CTRL.4	628	0	Not included	CTRL	10	C1
C1.21dpi.CTRL.2	21	0	Not included	CTRL	21	C1
C1.21dpi.CTRL.3	113	0	Not included	CTRL	21	C1
C1.21dpi.CTRL.4	29.1	0	Not included	CTRL	21	C1
C2.10dpi.GRN.2	57	0	Not included	CTRL	10	C2
C2.10dpi.GRN.7	34.9	0	Not included	CTRL	10	C2
CB.10dpi.CB.3	52.8	0	Not included	CTRL	10	B
CB.10dpi.CTRL.1	141	0	Not included	CTRL	10	B
CB.10dpi.CTRL.4	2250	0	Not included	CTRL	10	B
CB.10dpi.CTRL.5	5.56	0	Not included	CTRL	10	B
CB.10dpi.CTRL.6	91.8	0	Not included	CTRL	10	B
CB.5.dpi.CTRL.1	2000	0	Not included	CTRL	5	B
CB.5.dpi.CTRL.3	113	0	Not included	CTRL	5	B
CB.5.dpi.CTRL.5	94.1	0	Not included	CTRL	5	B
NMB4.YLW.10dpi.6.8.13.16.	511	0	Not included	CTRL	10	4
YLW.5dpi.818.5	63.2	0	Not included	CTRL	5	4
13.04.5.dpi.NOS.3	4970	0	Not included	NOS	5	13.04
13.23.10dpi.NOS.2	29900	0	Not included	NOS	10	13.23
13.23.10dpi.NOS.4	104	0	Not included	NOS	10	13.23
13.23.10dpi.NOS.5	3250	0	Not included	NOS	10	13.23
13.23.21dpi.NOS.5	232934	0	Not included	NOS	21	13.23
13.23.21dpi.NOS.6	114565	0	Not included	NOS	21	13.23
16.08.10dpi.NOS.2	106	0	Not included	NOS	10	16.08
16.08.10dpi.NOS.5	50.8	0	Not included	NOS	10	16.08
16.08.21dpi.NOS.2	141	0	Not included	NOS	21	16.08
16.08.21dpi.NOS.3	47.9	0	Not included	NOS	21	16.08
16.08.5.dpi.NOS.4	991	0	Not included	NOS	5	16.08
16.09.21dpi.NOS.1	297000	0	Not included	NOS	21	16.09
16.09.21dpi.NOS.6	184	0	Not included	NOS	21	16.09
16.09.21dpi.NOS.8	699	0	Not included	NOS	21	16.09
16.09.5.dpi.NOS.2	223	0	Not included	NOS	5	16.09
16.09.5.dpi.NOS.5.5.2.17.	30.2	0	Not included	NOS	5	16.09
16.10.21dpi.NOS.2	92000	0	Not included	NOS	21	16.1
16.10.21dpi.NOS.5	68.3	0	Not included	NOS	21	16.1
16.10.21dpi.NOS.6	906000	0	Not included	NOS	21	16.1
16.10.5.dpi.NOS.3	60.8	0	Not included	NOS	5	16.1
16.10.5.dpi.NOS.4	134	0	Not included	NOS	5	16.1
16.10.5.dpi.NOS.5	60.2	0	Not included	NOS	5	16.1
C1.10dpi.NOS.2	35	0	Not included	NOS	10	C1
C1.21dpi.NOS.1	34.8	0	Not included	NOS	21	C1
C1.5.dpi.NOS.1	8.6	0	Not included	NOS	5	C1
C1.5dpi.NOS.4	4.31	0	Not included	NOS	5	C1
CB.10dpi.NOS.4	137	0	Not included	NOS	10	B
CB.5.dpi.NOS.4	2.66	0	Not included	NOS	5	B
NMB4.SVR.10dpi.4.8.13.16.	160	0	Not included	NOS	10	4
NMB4.SVR.5.dpi.7.8.8.16.	703	0	Not included	NOS	5	4

## Sheet: Feature(ESV)table(full)
ESVs highlighted in blue below are differentially abundant depending on Nosema load and individual resistance to Nosema infection (IndResist).	Sample →		11.09.21dpi.CTRL.1	13.04.5.dpi.CTRL.1	13.04.5.dpi.NOS.1	13.04.5.dpi.NOS.2	13.04.5.dpi.NOS.3	13.04.5.dpi.NOS.4	13.23.10dpi.CTRL.2	13.23.10dpi.CTRL.5	13.23.10dpi.NOS.2	13.23.10dpi.NOS.4...	13.23.10dpi.NOS.5	13.23.10dpi.RED.NOS.1	13.23.21dpi.CTRL.1	13.23.21dpi.CTRL.2	13.23.21dpi.CTRL.3	13.23.21dpi.CTRL.4	13.23.21dpi.CTRL.5	13.23.21dpi.CTRL.6	13.23.21dpi.CTRL.8	13.23.21dpi.NOS.1	13.23.21dpi.NOS.2	13.23.21dpi.NOS.3	13.23.21dpi.NOS.4	13.23.21dpi.NOS.5	13.23.21dpi.NOS.6	16..21dpi.NOS.7.BROKEN.LABLE.	16.08.10dpi.CTRL.1	16.08.10dpi.CTRL.2	16.08.10dpi.CTRL.3	16.08.10dpi.CTRL.4	16.08.10dpi.CTRL.5	16.08.10dpi.NOS.1	16.08.10dpi.NOS.2	16.08.10dpi.NOS.3	16.08.10dpi.NOS.5	16.08.21dpi.CTRL.1	16.08.21dpi.CTRL.2	16.08.21dpi.CTRL.3	16.08.21dpi.NOS.1	16.08.21dpi.NOS.2	16.08.21dpi.NOS.3	16.08.21dpi.NOS.4.or.6.	16.08.21dpi.NOS.5	16.08.5.dpi.CTRL.1	16.08.5.dpi.CTRL.2	16.08.5.dpi.CTRL.5	16.08.5.dpi.NOS.3
	Treatment →		CTRL	CTRL	NOS	NOS	NOS	NOS	CTRL	CTRL	NOS	NOS	NOS	NOS	CTRL	CTRL	CTRL	CTRL	CTRL	CTRL	CTRL	NOS	NOS	NOS	NOS	NOS	NOS	NOS	CTRL	CTRL	CTRL	CTRL	CTRL	NOS	NOS	NOS	NOS	CTRL	CTRL	CTRL	NOS	NOS	NOS	NOS	NOS	CTRL	CTRL	CTRL	NOS
	Day →		21	5	5	5	5	5	10	10	10	10	10	10	21	21	21	21	21	21	21	21	21	21	21	21	21	21	10	10	10	10	10	10	10	10	10	21	21	21	21	21	21	21	21	5	5	5	5
	Colony →		11.09	13.04	13.04	13.04	13.04	13.04	13.23	13.23	13.23	13.23	13.23	13.23	13.23	13.23	13.23	13.23	13.23	13.23	13.23	13.23	13.23	13.23	13.23	13.23	13.23	16.1	16.08	16.08	16.08	16.08	16.08	16.08	16.08	16.08	16.08	16.08	16.08	16.08	16.08	16.08	16.08	16.08	16.08	16.08	16.08	16.08	16.08
ESV ID ↓	Taxonomy ↓ Colony infection level →	Total Read count ↓	L	L	L	L	L	L	H	H	H	H	H	H	H	H	H	H	H	H	H	H	H	H	H	H	H	L	L	L	L	L	L	L	L	L	L	L	L	L	L	L	L	L	L	L	L	L	L
9b8ff2d8864051ec12689ad2bde5b5c5	D_0__Bacteria;D_1__Proteobacteria;D_2__Betaproteobacteria;D_3__Neisseriales;D_4__Neisseriaceae;D_5__Snodgrassella	264738	2176	92	1783	2092	145	1685	1984	1897	120	120	2611	678	917	468	0	615	2286	1489	658	785	446	2931	457	971	1988	1980	750	216	1225	1330	945	224	492	587	148	726	1706	3695	2579	1468	91	1094	2211	967	1519	74	1509
2f0aae74d4f47a8f3ffd6c5924ffae29	D_0__Bacteria;D_1__Proteobacteria;D_2__Betaproteobacteria;D_3__Neisseriales;D_4__Neisseriaceae;D_5__Snodgrassella	263851	2550	130	1426	2335	150	1794	1973	1775	137	105	1919	598	648	468	0	752	2221	1958	831	682	330	2223	431	1209	2071	2620	730	183	1276	1748	981	240	551	603	155	672	1660	2805	3230	1435	128	1509	2202	689	1775	49	1597
4322f04383b413e052907cd8131d1081	D_0__Bacteria;D_1__Proteobacteria;D_2__Betaproteobacteria;D_3__Neisseriales;D_4__Neisseriaceae;D_5__Snodgrassella;Ambiguous_taxa	88158	318	3282	0	794	1188	626	0	0	0	394	0	0	0	0	0	0	0	0	726	0	103	0	0	0	0	0	143	321	0	524	335	705	0	0	890	1232	188	0	0	3172	0	0	726	73	252	453	0
e7a3afa801b7f33a97bf5e3daad2b838	D_0__Bacteria;D_1__Proteobacteria;D_2__Betaproteobacteria;D_3__Neisseriales;D_4__Neisseriaceae;D_5__Snodgrassella;Ambiguous_taxa	83752	237	2655	0	659	1290	640	0	0	0	380	0	0	0	0	0	0	0	0	514	0	124	0	0	0	0	0	203	315	0	441	293	745	0	0	807	1331	195	0	0	3107	0	0	731	78	209	497	0
da275a87f048f046e4577678b4e0b1d0	D_0__Bacteria;D_1__Firmicutes;D_2__Bacilli;D_3__Lactobacillales;D_4__Lactobacillaceae;D_5__Lactobacillus;D_6__uncultured Lactobacillus sp.	80806	389	511	352	277	412	770	70	644	419	399	125	51	94	164	10	504	127	30	151	353	338	370	69	283	300	74	473	95	165	138	160	125	537	345	112	128	172	589	26	140	0	81	83	43	405	798	653
ba4b610fcf85769816cf243d9a2a61f8	D_0__Bacteria;D_1__Firmicutes;D_2__Bacilli;D_3__Lactobacillales;D_4__Lactobacillaceae;D_5__Lactobacillus;D_6__uncultured Lactobacillus sp.	79757	498	552	265	290	370	811	79	592	489	353	74	48	107	164	15	637	134	51	191	327	220	284	47	335	301	98	452	58	183	153	171	98	550	367	152	131	169	440	28	139	0	89	78	32	508	626	626
8ff648e563522c61a8e7476f2fb18720	D_0__Bacteria;D_1__Proteobacteria;D_2__Gammaproteobacteria;D_3__Orbales;D_4__Orbaceae;D_5__Gilliamella;D_6__uncultured gamma proteobacterium	77652	93	841	958	497	140	146	135	1176	69	160	0	147	56	166	253	100	1310	281	248	687	82	122	198	279	233	1335	306	441	649	625	644	302	353	388	362	622	729	750	310	912	0	285	137	391	0	48	239
a8a903012e1684fb3162208c92b46b06	D_0__Bacteria;D_1__Proteobacteria;D_2__Alphaproteobacteria;D_3__Rhodospirillales;D_4__Acetobacteraceae;D_5__Commensalibacter;Ambiguous_taxa	76938	839	9	0	70	172	0	390	158	231	125	53	497	64	242	116	482	300	524	1227	129	1037	554	82	178	346	647	636	1737	1126	481	1012	405	113	607	0	446	596	760	352	516	0	170	782	530	265	7	30
2d0a592acb9e52368bb055f073d065c1	D_0__Bacteria;D_1__Proteobacteria;D_2__Alphaproteobacteria;D_3__Rhodospirillales;D_4__Acetobacteraceae;D_5__Commensalibacter;Ambiguous_taxa	76347	728	0	18	92	193	2	353	169	199	113	74	650	83	260	108	376	325	428	974	124	1450	745	103	170	332	478	668	1704	1093	379	865	364	105	613	0	449	614	994	311	506	0	119	712	689	206	0	29
ca3e2cb8142837193334eb1ff2a30dfa	D_0__Bacteria;D_1__Proteobacteria;D_2__Gammaproteobacteria;D_3__Orbales;D_4__Orbaceae;D_5__Gilliamella;D_6__uncultured gamma proteobacterium	75670	1045	897	422	312	262	767	59	1261	0	291	754	227	189	437	69	90	181	75	1024	483	370	0	332	0	0	35	123	1223	488	129	346	42	184	904	122	566	298	193	877	315	0	161	641	388	2462	198	194
72c93421abff65b7fba010922bfd82ba	D_0__Bacteria;D_1__Proteobacteria;D_2__Gammaproteobacteria;D_3__Orbales;D_4__Orbaceae;D_5__Gilliamella;D_6__uncultured gamma proteobacterium	74365	79	700	1225	404	131	143	141	1198	48	169	0	205	55	165	206	70	1394	242	183	779	94	174	183	218	205	995	317	450	603	537	627	332	262	378	346	671	837	1022	287	870	0	217	167	474	0	50	241
90aa8c813d2cd335828b8c16e4d39c21	D_0__Bacteria;D_1__Proteobacteria;D_2__Gammaproteobacteria;D_3__Orbales;D_4__Orbaceae;D_5__Gilliamella;D_6__uncultured gamma proteobacterium	74296	844	728	557	250	309	764	60	1295	0	245	1005	275	255	452	50	89	178	79	829	573	486	0	358	0	0	21	147	1330	484	109	300	42	153	938	103	579	320	236	717	368	0	116	685	516	2080	229	240
31c7b380228bb74952fa643b0f367fe1	D_0__Bacteria;D_1__Proteobacteria;D_2__Gammaproteobacteria;D_3__Orbales;D_4__Orbaceae;D_5__Gilliamella;D_6__uncultured gamma proteobacterium	63471	253	180	158	219	366	750	0	607	624	64	0	150	0	0	1377	527	915	205	0	522	0	0	7	72	0	0	252	0	262	75	0	0	75	213	424	63	310	260	0	579	15	0	205	0	0	30	553
04942a198520ee42a59ce1d6cde50267	D_0__Bacteria;D_1__Proteobacteria;D_2__Gammaproteobacteria;D_3__Orbales;D_4__Orbaceae;D_5__Gilliamella;D_6__uncultured gamma proteobacterium	62143	312	230	123	241	325	747	0	557	757	82	0	126	0	0	1640	605	914	238	0	500	0	0	13	82	0	0	254	0	281	100	0	0	81	243	445	55	272	193	0	546	16	0	170	0	0	28	473
f69d6917b45743b487987cd854604518	D_0__Bacteria;D_1__Proteobacteria;D_2__Alphaproteobacteria;D_3__Rhizobiales;D_4__Bartonellaceae;D_5__Bartonella;D_6__uncultured Rhizobiales bacterium	59895	931	0	0	0	57	0	413	0	0	39	0	740	0	627	376	0	15	1372	163	0	115	1145	0	0	0	195	56	58	0	196	254	0	0	59	20	1246	0	0	0	1674	0	478	947	816	0	0	0
d902b92d1eaafa5185f003ef968e6a28	D_0__Bacteria;D_1__Firmicutes;D_2__Bacilli;D_3__Lactobacillales;D_4__Lactobacillaceae;D_5__Lactobacillus;D_6__uncultured Lactobacillus sp.	59254	91	433	1070	764	93	206	0	397	0	114	95	74	150	506	528	201	1415	46	260	323	202	629	249	216	531	308	88	366	124	410	82	68	87	216	57	133	379	88	191	114	0	125	41	0	220	63	345
65830d296c40fc34fed222175e24c059	D_0__Bacteria;D_1__Proteobacteria;D_2__Alphaproteobacteria;D_3__Rhizobiales;D_4__Bartonellaceae;D_5__Bartonella;D_6__uncultured Rhizobiales bacterium	59133	746	0	0	19	61	0	376	13	0	48	0	868	0	668	330	0	0	1039	121	0	148	1472	0	0	0	139	49	49	0	158	236	0	0	67	32	1251	0	0	0	1628	0	380	947	1099	0	0	0
463bf324571bce0793442e4adc84a569	D_0__Bacteria;D_1__Firmicutes;D_2__Bacilli;D_3__Lactobacillales;D_4__Lactobacillaceae;D_5__Lactobacillus;D_6__uncultured Lactobacillus sp.	57088	135	523	700	722	76	227	0	364	0	94	65	68	95	467	556	253	1363	60	339	304	142	459	230	279	547	377	102	328	85	483	81	79	100	191	69	119	392	81	237	119	0	130	30	0	258	45	317
6d9198b32b5503f07feac661d77cf0e1	D_0__Bacteria;D_1__Firmicutes;D_2__Bacilli;D_3__Lactobacillales;D_4__Leuconostocaceae;D_5__Fructobacillus;Ambiguous_taxa	52743	57	0	0	0	0	0	17	0	3788	0	2097	0	1399	0	0	0	0	0	0	0	0	0	0	0	0	0	0	0	57	0	0	0	0	0	0	0	0	158	0	0	0	0	0	0	0	0	9
5b76b479e77671a0ce8cef53768ff7df	D_0__Bacteria;D_1__Firmicutes;D_2__Bacilli;D_3__Lactobacillales;D_4__Leuconostocaceae;D_5__Fructobacillus;Ambiguous_taxa	52592	41	17	0	0	0	0	0	0	3291	0	2690	0	1878	0	0	0	0	0	0	0	0	0	0	0	0	0	0	0	46	0	0	0	0	0	0	0	0	238	0	0	0	0	0	0	26	0	0
ae913953a1b61021fcb5f6d696e007ae	D_0__Bacteria;D_1__Firmicutes;D_2__Bacilli;D_3__Lactobacillales;D_4__Lactobacillaceae;D_5__Lactobacillus	49234	113	249	552	95	353	1288	61	463	945	113	126	0	64	209	0	155	769	0	184	213	488	66	0	177	576	44	167	317	459	212	217	82	117	110	426	46	184	219	0	0	0	0	112	0	424	55	194
84f4ac6d64dbb7839295b3d6e4347565	D_0__Bacteria;D_1__Firmicutes;D_2__Bacilli;D_3__Lactobacillales;D_4__Lactobacillaceae;D_5__Lactobacillus	48999	127	263	461	75	322	1352	66	435	1131	117	79	0	62	210	0	193	771	0	199	196	289	58	0	205	621	52	120	325	476	286	235	74	123	106	377	0	136	165	0	45	0	0	119	0	431	46	179
09adb4626aea9244fee23e3453cbf6a6	D_0__Bacteria;D_1__Proteobacteria;D_2__Gammaproteobacteria;D_3__Pseudomonadales;D_4__Pseudomonadaceae;D_5__Pseudomonas	43249	24	0	0	0	0	6	0	14	0	194	838	0	485	0	99	1261	78	0	0	0	0	0	0	838	949	0	0	0	31	0	0	1580	243	0	1633	0	0	192	0	163	1010	0	0	0	0	0	0
10dedfe28fe883b691fcd9a6b1df0990	D_0__Bacteria;D_1__Proteobacteria;D_2__Gammaproteobacteria;D_3__Pseudomonadales;D_4__Pseudomonadaceae;D_5__Pseudomonas	41580	0	0	0	0	0	0	0	0	0	218	1075	0	633	0	69	921	73	0	0	0	0	0	0	726	835	0	0	5	0	0	0	1508	221	0	1462	0	0	212	0	172	809	0	8	0	0	0	0
28b0e2627fe9d8e679fc84307b947e2d	D_0__Bacteria;D_1__Proteobacteria;D_2__Gammaproteobacteria;D_3__Orbales;D_4__Orbaceae;D_5__Gilliamella;D_6__uncultured gamma proteobacterium	34688	0	0	0	0	299	0	1136	0	0	0	0	0	879	0	0	0	149	0	0	153	426	0	0	105	239	0	0	135	831	0	438	221	0	199	0	0	0	18	180	0	0	47	0	138	0	0	95
6f91f3182f007e29bd51f96ab042352d	D_0__Bacteria;D_1__Proteobacteria;D_2__Gammaproteobacteria;D_3__Orbales;D_4__Orbaceae;D_5__Gilliamella;D_6__uncultured gamma proteobacterium	33748	0	0	0	0	351	0	1142	0	0	0	0	0	1074	0	0	0	150	0	0	149	599	0	0	81	235	0	0	136	823	0	348	227	0	218	0	0	0	34	147	0	0	35	0	178	0	0	97
25384c34d851329181064cada4a45139	D_0__Bacteria;D_1__Actinobacteria;D_2__Actinobacteria;D_3__Bifidobacteriales;D_4__Bifidobacteriaceae;D_5__Bifidobacterium;Ambiguous_taxa	33177	64	145	189	460	108	215	0	354	70	136	220	0	72	209	106	248	767	48	97	239	79	51	26	1323	212	61	770	291	290	470	253	245	331	416	102	48	277	59	18	128	0	51	384	257	298	0	203
221685385b3d2b34044f90a1ed4ed020	D_0__Bacteria;D_1__Actinobacteria;D_2__Actinobacteria;D_3__Bifidobacteriales;D_4__Bifidobacteriaceae;D_5__Bifidobacterium;Ambiguous_taxa	32389	56	145	226	396	86	203	30	369	56	151	334	0	86	204	125	225	694	43	73	218	100	70	31	1049	192	57	762	263	355	334	242	251	271	439	94	60	290	86	15	131	0	44	421	329	221	55	201
05a83b9f5f908ab8eb0978c6fefd70d6	D_0__Bacteria;D_1__Proteobacteria;D_2__Betaproteobacteria;D_3__Neisseriales;D_4__Neisseriaceae;D_5__Snodgrassella	20101	0	0	0	0	0	0	0	0	0	0	0	0	227	0	0	0	0	0	0	95	459	0	94	0	0	0	160	0	0	0	0	0	0	646	0	0	171	0	0	0	0	0	0	0	171	0	0
8507a66b7a8fb5572e94a59e0b75629a	D_0__Bacteria;D_1__Proteobacteria;D_2__Betaproteobacteria;D_3__Neisseriales;D_4__Neisseriaceae;D_5__Snodgrassella	20100	0	0	0	0	0	0	0	0	0	0	0	0	177	0	0	0	0	0	0	74	337	0	75	0	0	0	131	0	0	0	0	0	0	605	0	0	171	0	0	0	0	0	0	0	241	0	0
be80291f6a5f9063a08ad94af53a4cf5	D_0__Bacteria;D_1__Proteobacteria;D_2__Betaproteobacteria;D_3__Neisseriales;D_4__Neisseriaceae;D_5__Snodgrassella;Ambiguous_taxa	18776	0	0	0	0	0	0	0	0	0	0	0	0	0	0	2345	0	0	0	0	0	1010	0	0	0	0	0	559	0	0	0	0	0	0	0	0	0	344	0	0	0	0	0	0	0	398	0	0
ebf5869fbfa83dca67119d9ca727cba2	D_0__Bacteria;D_1__Proteobacteria;D_2__Betaproteobacteria;D_3__Neisseriales;D_4__Neisseriaceae;D_5__Snodgrassella;Ambiguous_taxa	18169	0	0	0	0	0	0	0	0	0	0	0	0	0	0	2809	0	0	0	0	0	728	0	0	0	0	0	544	0	0	0	0	0	0	0	0	0	290	0	0	0	0	0	0	0	466	0	0
975ffb3b4d555cb7c92b5a1d0391953e	D_0__Bacteria;D_1__Proteobacteria;D_2__Alphaproteobacteria;D_3__Rhizobiales;D_4__Bartonellaceae;D_5__Bartonella;D_6__uncultured Rhizobiales bacterium	16917	223	42	46	343	619	42	118	0	0	0	0	0	0	0	0	0	58	0	0	379	0	0	25	154	0	0	259	0	56	0	0	0	0	0	0	97	517	439	0	258	0	48	0	0	0	0	0
7ee4528ca2b01556d7fd9837f0c2fce1	D_0__Bacteria;D_1__Proteobacteria;D_2__Alphaproteobacteria;D_3__Rhizobiales;D_4__Bartonellaceae;D_5__Bartonella;D_6__uncultured Rhizobiales bacterium	16412	235	47	0	338	526	48	165	0	0	0	0	0	0	0	0	0	46	0	0	357	0	0	0	161	0	0	248	0	61	0	27	0	0	0	0	102	491	332	42	215	29	50	0	0	0	0	7
6ebb83c71dd411970d71b307321549ec	D_0__Bacteria;D_1__Firmicutes;D_2__Bacilli;D_3__Lactobacillales;D_4__Lactobacillaceae;D_5__Lactobacillus;D_6__uncultured Lactobacillus sp.	15573	121	52	255	32	61	274	199	87	0	0	130	0	0	0	0	40	105	94	71	149	88	103	0	70	0	231	36	0	33	62	0	0	30	0	0	171	246	0	276	0	0	149	221	0	43	0	0
5d5edcbe0e1bad04360587166f1c228e	D_0__Bacteria;D_1__Firmicutes;D_2__Bacilli;D_3__Lactobacillales;D_4__Lactobacillaceae;D_5__Lactobacillus;D_6__uncultured Lactobacillus sp.	15558	154	90	172	31	62	271	243	89	0	0	91	0	0	0	0	44	88	125	106	143	65	82	0	73	0	279	34	0	24	78	0	0	31	0	0	180	266	0	383	0	0	178	187	0	52	0	0
2528a2db4283ad9ba02ed0e09bbfb056	D_0__Bacteria;D_1__Proteobacteria;D_2__Gammaproteobacteria;D_3__Orbales;D_4__Orbaceae;D_5__Gilliamella;D_6__uncultured gamma proteobacterium	15476	0	0	0	0	0	65	0	0	0	0	0	0	0	256	441	0	96	0	0	113	0	0	0	50	328	32	94	0	0	56	0	0	0	0	0	0	0	0	305	0	0	0	0	0	0	0	104
996998cdeace881a27870d837309181e	D_0__Bacteria;D_1__Proteobacteria;D_2__Gammaproteobacteria;D_3__Orbales;D_4__Orbaceae;D_5__Gilliamella;D_6__uncultured gamma proteobacterium	15441	0	0	0	0	0	75	0	0	0	0	0	0	0	280	575	0	65	0	0	106	0	0	0	83	338	34	120	0	0	68	0	0	0	0	0	0	0	0	336	0	0	0	0	0	0	0	89
fa7abf47782e60a0fea81fe0ad273fda	D_0__Bacteria;D_1__Proteobacteria;D_2__Gammaproteobacteria;D_3__Orbales;D_4__Orbaceae;D_5__Gilliamella;D_6__uncultured gamma proteobacterium	14737	42	0	0	0	134	260	0	0	0	0	0	0	415	0	0	0	49	0	0	0	0	0	0	10	797	0	0	226	0	0	0	0	0	0	0	0	0	0	0	0	0	0	0	0	0	0	0
be6351974adcaf37d18f54be816165cf	D_0__Bacteria;D_1__Proteobacteria;D_2__Gammaproteobacteria;D_3__Orbales;D_4__Orbaceae;D_5__Gilliamella;D_6__uncultured gamma proteobacterium	14364	82	0	0	0	114	265	0	0	0	0	0	0	290	0	0	0	41	0	0	0	0	0	0	14	822	0	0	264	0	0	0	0	0	0	0	0	0	0	0	0	0	0	0	0	0	0	0
c6901755342d30e9313d4de46f2d46d7	D_0__Bacteria;D_1__Firmicutes;D_2__Bacilli;D_3__Lactobacillales;D_4__Lactobacillaceae;D_5__Lactobacillus;D_6__uncultured Lactobacillus sp.	13150	0	99	0	82	0	78	0	147	0	71	0	0	0	36	0	0	70	0	32	0	37	22	0	130	0	0	77	0	283	37	34	0	60	0	0	27	88	0	0	24	0	0	0	0	80	0	0
ac1f30bef8c4a003d6b9f513fa662853	D_0__Bacteria;D_1__Firmicutes;D_2__Bacilli;D_3__Lactobacillales;D_4__Lactobacillaceae;D_5__Lactobacillus;D_6__uncultured Lactobacillus sp.	12949	0	73	0	81	0	80	0	169	0	79	0	0	0	34	0	0	67	0	23	0	46	27	0	126	0	0	83	0	289	20	30	0	36	0	0	26	89	0	0	28	0	0	0	0	55	0	0
b90d3693e1b4579b685c9eff90f04eea	D_0__Bacteria;D_1__Proteobacteria;D_2__Gammaproteobacteria;D_3__Orbales;D_4__Orbaceae;D_5__Gilliamella;D_6__uncultured gamma proteobacterium	11499	0	0	0	54	237	74	0	0	40	0	0	0	102	0	0	239	361	95	0	169	362	691	0	0	82	0	0	0	0	0	0	0	44	0	137	0	121	217	190	112	0	100	0	0	0	0	68
9db163e0ae7cd87abbf827ce30d6e56b	D_0__Bacteria;D_1__Firmicutes;D_2__Bacilli;D_3__Lactobacillales;D_4__Lactobacillaceae;D_5__Lactobacillus;D_6__uncultured Lactobacillus sp.	8967	0	0	0	0	0	0	0	0	0	17	0	0	0	0	0	0	13	0	0	53	58	0	0	13	0	0	0	0	49	0	0	0	13	0	0	0	0	0	0	0	0	0	14	0	14	0	0
678025976a38a8d41debe322ccf17de9	D_0__Bacteria;D_1__Proteobacteria;D_2__Gammaproteobacteria;D_3__Orbales;D_4__Orbaceae;D_5__Gilliamella;D_6__uncultured gamma proteobacterium	8638	0	0	0	0	0	0	0	55	0	0	0	0	0	0	157	12	35	0	0	75	0	0	0	0	321	0	252	29	39	0	102	0	0	0	0	0	0	162	303	224	19	41	85	0	0	0	81
c8b879a52121ae875473496c709a3489	D_0__Bacteria;D_1__Proteobacteria;D_2__Gammaproteobacteria;D_3__Orbales;D_4__Orbaceae;D_5__Gilliamella	8320	0	0	0	0	0	15	0	0	0	0	0	0	0	0	0	0	0	0	0	20	0	0	0	1506	43	0	0	0	33	0	0	0	0	0	0	0	0	0	0	0	0	0	0	0	0	0	0
6a76acbcdaf98e759950f9b58b56d918	D_0__Bacteria;D_1__Proteobacteria;D_2__Gammaproteobacteria;D_3__Orbales;D_4__Orbaceae;D_5__Gilliamella	8301	0	0	0	0	0	13	0	0	0	0	0	0	0	0	0	0	0	0	0	18	0	0	0	1803	48	0	0	0	34	0	0	0	0	0	0	0	0	0	0	0	0	0	0	0	0	0	0
c0cf595f24cc3270c1b8d6110268ab4c	D_0__Bacteria;D_1__Proteobacteria;D_2__Gammaproteobacteria;D_3__Orbales;D_4__Orbaceae;D_5__Gilliamella;D_6__uncultured gamma proteobacterium	8270	0	0	0	0	0	0	0	38	0	0	0	0	0	0	156	10	36	0	0	81	0	0	0	0	264	0	272	45	42	0	90	0	0	0	0	0	0	224	265	192	17	21	68	0	0	0	97
d8eeb9a315e204ef92dbd23314b65449	D_0__Bacteria;D_1__Firmicutes;D_2__Bacilli;D_3__Lactobacillales;D_4__Lactobacillaceae;D_5__Lactobacillus;D_6__uncultured Lactobacillus sp.	7502	0	0	0	0	0	0	0	0	0	21	0	0	0	0	0	0	12	0	0	32	30	0	0	17	0	0	0	0	35	0	0	0	24	0	0	0	0	0	0	0	0	0	2	0	20	0	0
177a469e60f14aeeca68224160e9e5c8	D_0__Bacteria;D_1__Firmicutes;D_2__Bacilli;D_3__Lactobacillales;D_4__Lactobacillaceae;D_5__Lactobacillus	7186	0	0	0	0	0	0	0	0	0	31	0	0	0	0	0	28	0	0	0	0	0	0	0	0	82	0	0	92	0	0	0	0	144	2	0	0	0	4	0	4	0	0	0	692	27	0	0
93b6d760b9c77b1915fa2f472cf0d4a3	D_0__Bacteria;D_1__Firmicutes;D_2__Bacilli;D_3__Lactobacillales;D_4__Lactobacillaceae;D_5__Lactobacillus	6731	0	0	0	0	0	0	0	0	0	25	0	0	0	0	0	32	0	0	0	0	0	0	0	0	82	0	0	76	0	0	0	0	178	5	0	0	0	2	0	1	0	0	0	450	43	0	0
14065943f14f7158ce99ab46ab6b112a	D_0__Bacteria;D_1__Firmicutes;D_2__Bacilli;D_3__Lactobacillales;D_4__Lactobacillaceae;D_5__Lactobacillus	6326	69	0	44	18	47	56	35	55	0	0	0	90	0	0	0	0	57	0	0	0	50	53	0	0	0	0	50	479	27	46	49	0	37	39	0	0	61	61	0	38	0	0	0	148	0	0	0
32d92357721e814676bb012490314f79	D_0__Bacteria;D_1__Firmicutes;D_2__Bacilli;D_3__Lactobacillales;D_4__Lactobacillaceae;D_5__Lactobacillus	5783	65	0	24	17	53	66	0	0	0	0	0	74	0	19	0	0	71	0	0	0	30	0	0	45	50	49	38	497	39	0	60	0	47	0	0	0	72	0	0	0	0	20	21	97	37	0	16
e08ad98df40e6e23b5e8935865283885	D_0__Bacteria;D_1__Actinobacteria;D_2__Actinobacteria;D_3__Bifidobacteriales;D_4__Bifidobacteriaceae;D_5__Bifidobacterium;Ambiguous_taxa	5735	11	32	30	56	91	0	0	33	103	0	0	0	15	0	20	51	101	0	23	324	42	0	0	132	34	0	22	0	57	0	62	0	0	38	0	9	49	37	75	14	0	18	0	0	0	0	0
63e50a9b8f6f1e3958d7e457fecb2bc8	D_0__Bacteria;D_1__Actinobacteria;D_2__Actinobacteria;D_3__Bifidobacteriales;D_4__Bifidobacteriaceae;D_5__Bifidobacterium;Ambiguous_taxa	5601	3	20	30	41	103	0	24	43	82	0	0	0	30	0	12	36	83	0	15	331	59	0	0	95	34	0	43	0	53	0	51	0	0	63	0	8	60	49	62	34	0	11	0	0	0	0	0
655d5a8ea1aee1c6309f17c709fe6b57	D_0__Bacteria;D_1__Firmicutes;D_2__Bacilli;D_3__Lactobacillales;D_4__Lactobacillaceae;D_5__Lactobacillus;D_6__Lactobacillus kunkeei	5281	42	0	0	0	0	0	0	22	75	28	0	10	0	41	0	0	60	14	0	23	35	11	0	0	25	0	0	0	400	0	30	4	39	78	0	29	0	14	0	65	0	0	30	26	0	0	47
96dd4b47c2f5bee8caaccc3f6c0e22e3	D_0__Bacteria;D_1__Firmicutes;D_2__Bacilli;D_3__Lactobacillales;D_4__Lactobacillaceae;D_5__Lactobacillus;D_6__Lactobacillus kunkeei	5192	52	0	0	0	0	0	0	0	86	0	0	0	0	0	0	47	43	28	15	34	0	0	22	59	36	0	17	8	364	0	39	0	52	36	0	0	0	0	0	63	0	0	35	0	56	0	40
881e889a6043657a701c523882e55029	D_0__Bacteria;D_1__Proteobacteria;D_2__Alphaproteobacteria;D_3__Rhodospirillales;D_4__Acetobacteraceae;D_5__Commensalibacter;Ambiguous_taxa	4500	0	0	0	0	0	0	0	0	0	0	0	0	0	0	0	0	0	0	0	0	0	0	0	0	0	0	0	0	0	0	0	0	0	0	0	0	0	0	0	0	0	0	0	0	0	0	0
c770626b7ecbe5b3328bfedb254e38eb	D_0__Bacteria;D_1__Proteobacteria;D_2__Alphaproteobacteria;D_3__Rhodospirillales;D_4__Acetobacteraceae;D_5__Commensalibacter;Ambiguous_taxa	4344	0	0	0	0	0	0	0	0	0	0	0	0	0	0	0	0	0	0	0	0	0	0	0	0	0	0	0	0	0	0	0	0	0	0	0	0	0	0	0	0	0	0	0	0	0	0	0
0a20a8ff08a4252f975a7c3a35705435	D_0__Bacteria;D_1__Proteobacteria;D_2__Alphaproteobacteria;D_3__Rhizobiales;D_4__Bartonellaceae;D_5__Bartonella;D_6__uncultured Rhizobiales bacterium	4318	0	0	0	0	0	0	0	0	0	0	0	96	0	209	61	0	0	0	0	0	0	74	0	0	0	0	0	0	0	0	0	0	0	0	0	616	0	0	0	162	0	0	0	0	0	0	0
163a82b3588e7866330888457cd2a3a3	D_0__Bacteria;D_1__Proteobacteria;D_2__Alphaproteobacteria;D_3__Rhizobiales;D_4__Bartonellaceae;D_5__Bartonella;D_6__uncultured Rhizobiales bacterium	4311	0	0	0	0	0	0	0	0	0	0	0	118	0	260	64	0	0	0	0	0	0	89	0	0	0	0	0	0	0	0	0	0	0	0	0	662	0	0	0	131	0	0	0	0	0	0	0
9af26d1be0348392bedb0f15c34c2af3	D_0__Bacteria;D_1__Proteobacteria;D_2__Gammaproteobacteria;D_3__Enterobacteriales;D_4__Enterobacteriaceae;D_5__Salmonella	3963	0	0	0	0	0	0	0	0	0	0	0	0	932	0	0	0	0	0	0	0	0	40	0	0	0	0	0	0	0	0	0	0	0	0	0	0	0	0	0	0	0	0	0	0	0	0	0
da86f9a4d77d46a600e56e3bef8cc283	D_0__Bacteria;D_1__Proteobacteria;D_2__Gammaproteobacteria;D_3__Enterobacteriales;D_4__Enterobacteriaceae;D_5__Salmonella	3744	0	0	0	0	0	0	0	0	0	0	0	0	658	0	0	0	0	0	0	9	0	27	0	0	0	0	0	0	0	0	0	0	0	0	0	0	0	0	0	0	0	0	0	0	0	0	0
ac5ff9a50f5c602625ceb7535670210a	D_0__Bacteria;D_1__Proteobacteria;D_2__Alphaproteobacteria;D_3__Rhodospirillales;D_4__Acetobacteraceae;D_5__Bombella	3476	0	0	0	0	0	0	0	0	0	0	0	0	0	0	0	0	0	59	0	0	0	0	0	0	0	33	0	21	0	0	0	0	0	0	0	0	0	0	0	0	0	0	8	0	0	0	0
13151349150cb03bd512781daa4e1cf3	D_0__Bacteria;D_1__Proteobacteria;D_2__Alphaproteobacteria;D_3__Rhodospirillales;D_4__Acetobacteraceae;D_5__Bombella	3080	33	0	0	0	0	0	0	0	0	0	0	0	0	0	39	0	0	43	0	0	5	0	0	0	0	0	0	0	0	0	0	0	0	0	0	0	0	0	0	0	0	0	16	0	0	0	0
e8bee59361b1d6a3ee7586243cf9696e	D_0__Bacteria;D_1__Bacteroidetes;D_2__Flavobacteriia;D_3__Flavobacteriales;D_4__Flavobacteriaceae;D_5__Apibacter;Ambiguous_taxa	3050	0	0	0	0	0	0	0	0	0	0	0	0	0	0	0	0	0	0	0	0	0	0	0	0	0	0	0	0	0	0	0	0	0	65	0	0	0	0	0	0	0	0	0	0	0	0	177
ec5c3435dbcde32dbd17d09e33bfdda3	D_0__Bacteria;D_1__Bacteroidetes;D_2__Flavobacteriia;D_3__Flavobacteriales;D_4__Flavobacteriaceae;D_5__Apibacter;Ambiguous_taxa	2966	0	0	0	0	0	0	0	0	0	0	0	0	0	0	0	0	0	0	0	0	0	0	0	0	0	0	0	0	0	0	0	0	0	73	0	0	0	0	0	40	27	0	0	0	0	0	170
639aa17d662c44b1214a28a8eeabc401	D_0__Bacteria;D_1__Actinobacteria;D_2__Actinobacteria;D_3__Bifidobacteriales;D_4__Bifidobacteriaceae;D_5__Bifidobacterium;Ambiguous_taxa	2787	0	0	0	0	0	0	0	0	0	0	0	0	0	0	0	0	0	0	0	0	0	0	0	40	0	0	0	39	0	0	0	0	0	53	0	0	0	0	0	0	0	0	0	0	0	0	0
223b5f6f8a7f3e76066d764a27034cbe	D_0__Bacteria;D_1__Actinobacteria;D_2__Actinobacteria;D_3__Bifidobacteriales;D_4__Bifidobacteriaceae;D_5__Bifidobacterium;Ambiguous_taxa	2782	0	0	0	0	0	0	0	0	0	0	0	0	0	0	0	0	0	0	0	0	0	0	0	50	0	0	0	54	0	0	0	0	0	56	0	0	0	0	0	0	0	0	0	0	0	0	0
c58ebecccbc97a9309c976daf4f15e05	D_0__Bacteria;D_1__Actinobacteria;D_2__Actinobacteria;D_3__Bifidobacteriales;D_4__Bifidobacteriaceae;D_5__Bifidobacterium;Ambiguous_taxa	2218	0	0	0	0	115	0	0	0	0	0	0	0	0	0	0	0	0	0	0	0	0	0	0	629	0	0	0	0	0	0	0	0	0	0	0	0	0	0	0	0	0	0	0	0	0	0	0
fd1a605f895b3a17fb227d9253ff54a3	D_0__Bacteria;D_1__Firmicutes;D_2__Bacilli;D_3__Lactobacillales;D_4__Lactobacillaceae;D_5__Lactobacillus;D_6__uncultured Lactobacillus sp.	2163	0	0	0	0	0	0	0	0	0	0	0	0	0	0	0	0	0	0	0	0	0	0	0	0	0	0	0	0	0	0	0	0	0	0	0	0	0	0	0	0	0	0	0	0	0	0	0
ebb6b27bd27ed357c779acee4d4e687f	D_0__Bacteria;D_1__Actinobacteria;D_2__Actinobacteria;D_3__Bifidobacteriales;D_4__Bifidobacteriaceae;D_5__Bifidobacterium;Ambiguous_taxa	2131	0	0	0	0	119	0	0	0	0	0	0	0	0	0	0	0	0	0	0	0	0	0	0	507	0	0	0	0	0	0	0	0	0	0	0	0	0	0	0	0	0	0	0	0	0	0	0
8b3dfe9462b215e4c0454044b193dceb	D_0__Bacteria;D_1__Firmicutes;D_2__Bacilli;D_3__Lactobacillales;D_4__Lactobacillaceae;D_5__Lactobacillus;D_6__uncultured Lactobacillus sp.	2017	0	0	0	0	0	0	0	0	0	0	0	0	0	0	0	0	0	0	0	0	0	0	0	0	0	0	0	0	0	0	0	0	0	0	0	0	0	0	0	0	0	0	0	0	0	0	0
a8d7b5aaede369808f5674e56aeff860	D_0__Bacteria;D_1__Firmicutes;D_2__Bacilli;D_3__Lactobacillales;D_4__Lactobacillaceae;D_5__Lactobacillus;D_6__uncultured Lactobacillus sp.	1918	0	0	0	0	0	0	0	0	0	0	0	0	0	0	0	0	0	0	0	0	0	0	0	0	0	0	0	0	0	0	0	0	0	0	0	0	0	0	0	0	0	0	0	0	0	0	0
2d3e1076ee0274cce2de8772599c431b	D_0__Bacteria;D_1__Actinobacteria;D_2__Actinobacteria;D_3__Bifidobacteriales;D_4__Bifidobacteriaceae;D_5__Bifidobacterium;Ambiguous_taxa	1733	0	45	0	0	95	89	0	0	29	0	0	0	0	0	0	0	0	0	0	0	0	0	0	0	0	0	0	95	58	0	0	157	0	0	0	0	0	0	0	0	0	0	0	57	0	0	0
a09e15539512b2f603a28ea9127656b0	D_0__Bacteria;D_1__Actinobacteria;D_2__Actinobacteria;D_3__Bifidobacteriales;D_4__Bifidobacteriaceae;D_5__Bifidobacterium;Ambiguous_taxa	1679	0	26	0	0	91	81	0	0	19	0	0	0	0	0	0	0	0	0	0	0	0	0	0	0	0	0	0	97	44	0	0	144	0	0	0	0	0	0	0	0	0	0	0	67	0	0	0
1f45eed6aca1b1a9da718489776fda7a	D_0__Bacteria;D_1__Firmicutes;D_2__Bacilli;D_3__Lactobacillales;D_4__Lactobacillaceae;D_5__Lactobacillus;D_6__Lactobacillus kunkeei	1650	18	0	0	0	0	0	0	0	0	0	0	0	0	0	0	0	0	48	0	14	0	0	0	0	72	0	0	0	26	0	0	0	15	47	0	0	0	0	0	49	0	0	12	0	0	0	0
dacf0dbca75a877637ad8dd9d05a640d	D_0__Bacteria;D_1__Firmicutes;D_2__Bacilli;D_3__Lactobacillales;D_4__Lactobacillaceae;D_5__Lactobacillus;D_6__Lactobacillus kunkeei	1630	16	0	0	0	0	0	0	0	0	0	0	0	0	0	0	0	0	62	0	13	0	0	0	0	68	0	0	0	34	0	0	0	11	48	0	0	0	0	0	41	0	0	13	0	0	0	0
62a1a26447c2e1a3a9b8853e9fd6aa38	D_0__Bacteria;D_1__Proteobacteria;D_2__Gammaproteobacteria;D_3__Orbales;D_4__Orbaceae;D_5__Gilliamella;D_6__uncultured gamma proteobacterium	1531	0	0	0	0	0	0	0	0	0	0	0	0	37	0	0	0	0	0	0	0	0	0	0	0	0	283	0	0	0	0	0	0	0	0	0	0	0	101	0	0	0	0	0	0	0	0	0
003c79fd88c29f64e0abfebbcbcf2ed4	D_0__Bacteria;D_1__Proteobacteria;D_2__Alphaproteobacteria;D_3__Rhizobiales;D_4__Bartonellaceae;D_5__Bartonella;D_6__uncultured Rhizobiales bacterium	1521	0	0	0	0	0	0	0	0	0	0	0	0	0	0	0	0	0	0	0	0	0	0	0	0	0	0	0	0	0	0	0	0	0	0	0	0	0	0	0	0	0	0	0	0	0	0	0
43928596178c546e878fd3111a885723	D_0__Bacteria;D_1__Proteobacteria;D_2__Gammaproteobacteria;D_3__Orbales;D_4__Orbaceae;D_5__Gilliamella;D_6__uncultured gamma proteobacterium	1436	0	0	0	0	0	0	0	0	0	0	603	0	0	0	0	0	0	0	0	0	0	0	0	0	0	0	0	0	0	0	0	0	0	0	0	0	0	0	0	0	0	0	0	0	0	0	0
430bd89d116cb6933b1f9a62a78a493f	D_0__Bacteria;D_1__Proteobacteria;D_2__Gammaproteobacteria;D_3__Orbales;D_4__Orbaceae;D_5__Gilliamella;D_6__uncultured gamma proteobacterium	1416	35	0	0	0	0	0	0	0	0	0	0	0	0	0	0	60	0	0	0	31	201	0	0	0	35	0	0	0	0	0	0	0	0	0	0	0	0	99	0	38	0	0	0	0	0	0	0
08937f6e30646416f36a04458844c05d	D_0__Bacteria;D_1__Proteobacteria;D_2__Gammaproteobacteria;D_3__Orbales;D_4__Orbaceae;D_5__Gilliamella;D_6__uncultured gamma proteobacterium	1405	0	0	0	0	0	0	0	0	0	0	0	0	69	0	0	0	0	0	0	0	0	0	0	0	0	202	0	0	0	0	0	0	0	0	0	0	0	149	0	0	0	0	0	0	0	0	0
a577e762e203c3ddafcc0967a9cce9c0	D_0__Bacteria;D_1__Proteobacteria;D_2__Gammaproteobacteria;D_3__Orbales;D_4__Orbaceae;D_5__Gilliamella;D_6__uncultured gamma proteobacterium	1404	35	0	0	0	0	0	0	0	0	0	0	0	0	0	0	71	0	0	0	38	156	0	0	0	48	0	0	0	0	0	0	0	0	0	0	0	0	82	0	52	0	0	0	0	0	0	0
8f6fe471157e7a7d8e26a65ffb4257e0	D_0__Bacteria;D_1__Proteobacteria;D_2__Alphaproteobacteria;D_3__Rhizobiales;D_4__Bartonellaceae;D_5__Bartonella;D_6__uncultured Rhizobiales bacterium	1361	0	0	0	0	0	0	0	0	0	0	0	0	0	0	0	0	0	0	0	0	0	0	0	0	0	0	0	0	0	0	0	0	0	0	0	0	0	0	0	0	0	0	0	0	0	0	0
18bb50b4be16ef72b908f52697038f2a	D_0__Bacteria;D_1__Proteobacteria;D_2__Gammaproteobacteria;D_3__Orbales;D_4__Orbaceae;D_5__Gilliamella;D_6__uncultured gamma proteobacterium	1312	0	0	0	0	0	0	0	0	0	57	0	0	0	0	0	0	204	0	0	0	0	0	0	0	0	0	0	0	0	0	0	0	0	0	0	0	0	0	0	0	0	29	0	0	0	0	0
36445cb3605fc0433217d35d010ebd01	D_0__Bacteria;D_1__Proteobacteria;D_2__Gammaproteobacteria;D_3__Pseudomonadales;D_4__Moraxellaceae;D_5__Acinetobacter	1198	0	0	0	0	0	0	0	0	0	0	45	0	0	0	0	0	0	0	0	0	0	0	0	0	0	0	0	0	0	0	0	164	0	0	0	0	0	0	0	17	26	0	0	0	0	0	0
dc25a40d9cb08779cee40b3a7bccc168	D_0__Bacteria;D_1__Firmicutes;D_2__Bacilli;D_3__Lactobacillales;D_4__Lactobacillaceae;D_5__Lactobacillus;D_6__uncultured Lactobacillus sp.	1182	0	31	33	43	0	0	0	0	0	0	0	0	0	28	0	0	0	0	0	0	0	17	0	0	0	0	0	0	0	0	0	0	0	0	0	0	0	0	0	0	0	0	0	0	181	0	0
f9d63affb8379ce57c1329c2d3a81dd6	D_0__Bacteria;D_1__Firmicutes;D_2__Bacilli;D_3__Lactobacillales;D_4__Lactobacillaceae;D_5__Lactobacillus;D_6__uncultured Lactobacillus sp.	1169	0	20	35	34	0	0	0	0	0	0	0	0	0	32	0	0	0	0	0	0	0	29	0	0	0	0	0	0	0	0	0	0	0	0	0	0	0	0	0	0	0	0	0	0	150	0	0
01069788ac6698b7bf08f3cac9736d58	D_0__Bacteria;D_1__Proteobacteria;D_2__Gammaproteobacteria;D_3__Orbales;D_4__Orbaceae;D_5__Gilliamella;D_6__uncultured gamma proteobacterium	1145	0	0	0	0	0	0	0	0	0	50	0	0	0	0	0	0	218	0	0	0	0	0	0	0	0	0	0	0	0	0	0	0	0	0	0	0	0	0	0	0	0	24	0	0	0	0	0
22fb648123daec529aa9608b85627974	D_0__Bacteria;D_1__Proteobacteria;D_2__Alphaproteobacteria;D_3__Rhizobiales;D_4__Methylobacteriaceae;D_5__Methylobacterium;D_6__Methylobacterium radiotolerans	1144	0	0	0	0	0	0	0	0	40	0	0	0	0	0	13	50	0	0	0	0	0	0	0	0	0	0	0	0	0	0	0	0	13	0	77	0	0	0	0	0	30	0	0	0	0	0	0
b0d47bd2320bbed0481032af8af5679c	D_0__Bacteria;D_1__Proteobacteria;D_2__Gammaproteobacteria;D_3__Pseudomonadales;D_4__Pseudomonadaceae;D_5__Pseudomonas	1085	0	0	0	0	0	0	0	0	0	0	0	0	0	0	0	0	0	0	0	0	0	0	0	0	0	0	0	0	0	0	105	0	0	0	0	0	0	0	0	0	0	0	0	0	0	0	0
5ab2b4f489cb77c8b0f58dca3c8037f9	D_0__Bacteria;D_1__Proteobacteria;D_2__Betaproteobacteria;D_3__Burkholderiales;D_4__Burkholderiaceae;D_5__Ralstonia	1079	0	0	0	0	0	0	0	0	0	0	18	0	0	0	0	35	0	0	0	0	0	0	0	102	0	0	0	0	0	0	0	0	0	0	0	0	0	11	0	10	47	0	0	0	0	0	0
9cebdeee4c33329c67fff8f826f25a8b	D_0__Bacteria;D_1__Proteobacteria;D_2__Gammaproteobacteria;D_3__Pseudomonadales;D_4__Pseudomonadaceae;D_5__Pseudomonas	1041	0	0	0	0	0	0	0	0	0	0	0	0	0	0	0	0	0	0	0	0	0	0	0	0	0	0	0	0	0	0	102	0	0	0	0	0	0	0	0	0	0	0	0	0	0	0	0
22b40c0347299b50f82f825791b5c62e	D_0__Bacteria;D_1__Proteobacteria;D_2__Gammaproteobacteria;D_3__Orbales;D_4__Orbaceae;D_5__Gilliamella;D_6__uncultured gamma proteobacterium	1028	46	0	0	0	0	0	0	0	0	0	0	0	0	0	0	75	0	0	0	0	240	0	0	0	24	0	0	0	0	0	0	0	0	0	0	0	0	105	0	25	0	0	0	0	0	0	0
616eccf80b57a06cb4d571cafe5017f2	D_0__Bacteria;D_1__Proteobacteria;D_2__Gammaproteobacteria;D_3__Orbales;D_4__Orbaceae;D_5__Gilliamella;D_6__uncultured gamma proteobacterium	1006	63	0	0	0	0	0	0	0	0	0	0	0	0	0	0	98	0	0	0	0	196	0	0	0	19	0	0	0	0	0	0	0	0	0	0	0	0	61	0	27	0	0	0	0	0	0	0
60b2c3d1da8cdb952396f90532eacbb3	D_0__Bacteria;D_1__Proteobacteria;D_2__Alphaproteobacteria;D_3__Rhodospirillales;D_4__Acetobacteraceae;D_5__Bombella	1003	0	0	0	0	0	0	0	0	0	0	0	0	0	0	0	0	0	0	0	0	0	0	0	0	0	0	0	0	0	0	0	0	0	0	0	0	0	0	0	0	0	0	0	0	0	0	0
2881aa42e267c727cb666041dc75d7ad	D_0__Bacteria;D_1__Proteobacteria;D_2__Alphaproteobacteria;D_3__Rhodospirillales;D_4__Acetobacteraceae;D_5__Bombella	992	0	0	0	0	0	0	0	0	0	0	0	0	0	0	0	0	0	0	0	0	0	0	0	0	0	0	0	0	0	0	0	0	0	0	0	0	0	0	0	0	0	0	0	0	0	0	0
d622d9f8a5cec6e0bf0b56b0310e1fb8	D_0__Bacteria;D_1__Proteobacteria;D_2__Gammaproteobacteria;D_3__Pseudomonadales;D_4__Moraxellaceae;D_5__Acinetobacter	975	0	0	0	0	0	0	0	0	0	0	0	0	0	0	0	0	0	0	0	0	0	0	0	44	0	0	0	0	0	0	0	141	5	0	0	0	0	0	0	0	30	0	0	0	0	0	0
3c25889b09ea72ef004d94146cf5d442	D_0__Bacteria;D_1__Firmicutes;D_2__Bacilli;D_3__Lactobacillales;D_4__Leuconostocaceae;D_5__Leuconostoc	954	0	0	0	0	0	0	0	0	0	0	0	0	765	0	0	0	0	0	0	0	0	0	0	0	0	0	0	0	0	0	0	0	0	0	0	0	0	0	0	0	0	0	0	0	0	0	0
8162ec71a6b85fd1c9457e898a41b8c0	D_0__Bacteria;D_1__Proteobacteria;D_2__Gammaproteobacteria;D_3__Enterobacteriales;D_4__Enterobacteriaceae;D_5__Erwinia;Ambiguous_taxa	930	0	0	0	0	0	0	0	0	0	0	0	0	0	0	0	0	11	0	0	0	0	0	0	0	0	0	0	0	0	0	0	0	0	0	0	0	0	0	0	0	0	0	0	0	0	0	0
93aabf71d3d5c67637e2fb336ba9617d	D_0__Bacteria;D_1__Proteobacteria;D_2__Alphaproteobacteria;D_3__Rhodospirillales;D_4__Acetobacteraceae;D_5__Bombella;D_6__uncultured Acetobacteraceae bacterium	892	0	0	0	0	0	0	0	0	0	0	0	0	0	0	0	0	0	168	0	14	0	23	0	45	0	0	0	0	0	0	0	0	0	0	0	0	0	0	0	0	0	0	0	0	0	0	0
f414d81fb57b2bb89aa30560b033afd3	D_0__Bacteria;D_1__Proteobacteria;D_2__Gammaproteobacteria;D_3__Enterobacteriales;D_4__Enterobacteriaceae;D_5__Erwinia;Ambiguous_taxa	888	0	0	0	0	0	0	0	0	0	0	0	0	0	0	0	0	0	0	0	0	0	0	0	0	0	0	0	0	0	0	0	0	0	0	0	0	0	0	0	0	0	0	0	0	0	0	0
4908fc4fc78b9f33b2e0113eef07255c	D_0__Bacteria;D_1__Proteobacteria;D_2__Alphaproteobacteria;D_3__Rhodospirillales;D_4__Acetobacteraceae;D_5__Bombella;D_6__uncultured Acetobacteraceae bacterium	858	0	0	0	0	0	0	0	0	0	0	0	0	0	0	0	0	0	227	0	0	0	0	0	0	0	0	0	0	0	0	0	0	0	0	0	0	0	0	0	0	0	0	0	0	0	0	0
97a0319eca8ff51976e8c55d9f890f65	D_0__Bacteria;D_1__Proteobacteria;D_2__Alphaproteobacteria;D_3__Rhizobiales;D_4__Methylobacteriaceae;D_5__Methylobacterium;D_6__Methylobacterium radiotolerans	856	0	0	0	0	0	0	0	0	49	0	0	0	0	0	0	0	0	0	0	0	0	0	0	0	0	0	0	0	0	0	0	0	0	0	81	0	0	0	0	0	0	0	0	0	0	0	0
b6814d63341b18f82adaa55e27099557	D_0__Bacteria;D_1__Proteobacteria;D_2__Betaproteobacteria;D_3__Burkholderiales;D_4__Burkholderiaceae;D_5__Ralstonia	848	0	0	0	0	0	0	0	0	52	0	0	0	0	0	0	0	0	0	0	0	0	0	0	122	0	0	0	0	0	0	0	0	8	0	0	0	0	0	0	0	37	0	0	0	0	0	0
30d747227cff2e2b0945f7c0c0717541	D_0__Bacteria;D_1__Proteobacteria;D_2__Alphaproteobacteria;D_3__Rhodospirillales;D_4__Acetobacteraceae;D_5__Commensalibacter;Ambiguous_taxa	793	0	0	0	0	0	0	0	0	0	0	0	0	0	0	0	0	0	0	0	0	0	0	0	0	0	0	0	0	0	0	0	0	0	0	780	0	0	0	0	0	0	0	0	0	0	0	0
5e0a206b10a61419621330fca51e9de2	D_0__Bacteria;D_1__Proteobacteria;D_2__Alphaproteobacteria;D_3__Rhodospirillales;D_4__Acetobacteraceae;D_5__Bombella	782	0	0	0	0	0	0	0	0	0	0	0	19	0	11	0	0	0	0	0	0	0	0	0	0	0	0	0	0	0	0	0	0	0	0	0	0	0	24	0	0	0	0	0	0	0	0	0
d8e05e970fe3e06d1ae489b6d8f96e8f	D_0__Bacteria;D_1__Proteobacteria;D_2__Alphaproteobacteria;D_3__Rhodospirillales;D_4__Acetobacteraceae;D_5__Bombella	754	0	0	0	0	0	0	0	0	0	0	0	0	0	0	0	0	0	0	0	0	0	0	0	0	0	0	0	0	67	0	9	0	0	0	0	0	0	0	0	0	0	0	0	0	0	0	0
9d8d70a86488c65962c4263c8e868c6d	D_0__Bacteria;D_1__Firmicutes;D_2__Bacilli;D_3__Lactobacillales;D_4__Leuconostocaceae;D_5__Leuconostoc	737	0	0	0	0	0	0	0	0	0	0	0	0	560	0	0	0	0	0	0	0	0	0	0	0	0	0	0	0	0	0	0	0	0	0	0	0	0	0	0	0	0	0	0	0	0	0	0
29977f6c24ddd107d3db22f59a133da9	D_0__Bacteria;D_1__Proteobacteria;D_2__Gammaproteobacteria;D_3__Enterobacteriales;D_4__Enterobacteriaceae	663	0	39	0	466	0	0	0	0	0	0	0	0	0	0	0	0	0	0	0	0	0	0	0	0	0	0	0	0	0	0	0	0	0	0	0	0	0	0	0	0	0	0	6	0	0	0	0
be9cf2697f7bbf30993c3ba0129c9109	D_0__Bacteria;D_1__Proteobacteria;D_2__Gammaproteobacteria;D_3__Enterobacteriales;D_4__Enterobacteriaceae	641	0	27	0	441	0	0	0	0	0	0	0	0	0	0	0	0	0	0	0	0	0	0	0	0	0	0	0	0	0	0	0	0	0	0	0	0	0	5	0	18	0	0	0	0	11	0	0
aee5479da3e326556f14c2a694bef8b5	D_0__Bacteria;D_1__Proteobacteria;D_2__Gammaproteobacteria;D_3__Orbales;D_4__Orbaceae;D_5__Gilliamella;D_6__uncultured gamma proteobacterium	627	0	0	0	0	0	0	0	0	0	0	0	0	0	0	0	0	0	0	0	0	0	0	0	0	0	0	0	0	0	0	0	0	0	0	0	0	0	0	0	0	0	0	0	0	0	0	0
dbfbeaad29a549f9fa50cdd9b9238e67	D_0__Bacteria;D_1__Proteobacteria;D_2__Betaproteobacteria;D_3__Burkholderiales;D_4__Comamonadaceae;D_5__Pelomonas	612	0	0	0	0	0	0	0	0	0	0	57	0	38	0	0	0	0	0	0	0	0	0	0	0	56	0	0	0	0	0	0	0	0	0	0	0	0	0	0	0	0	0	3	0	0	0	0
7ed0f5fd67d5cb408d59e2171a9b9254	D_0__Bacteria;D_1__Proteobacteria;D_2__Gammaproteobacteria;D_3__Pseudomonadales;D_4__Moraxellaceae;D_5__Acinetobacter	590	0	0	0	0	0	0	0	0	0	0	0	0	0	0	0	0	15	0	0	0	0	0	0	0	0	0	0	0	0	0	0	0	0	0	0	0	0	9	0	0	0	0	0	0	0	0	0
d877c15bd593d3c32eadeb66ab63aa20	D_0__Bacteria;D_1__Proteobacteria;D_2__Betaproteobacteria;D_3__Burkholderiales;D_4__Comamonadaceae;D_5__Pelomonas	569	0	0	0	0	0	0	0	0	0	0	0	0	0	0	0	50	0	0	0	0	0	0	0	43	54	0	0	0	0	0	0	0	0	0	0	0	0	0	0	0	0	0	0	0	0	0	0
bd939adfd63b7c492efa1313c7c3bc04	D_0__Bacteria;D_1__Proteobacteria;D_2__Gammaproteobacteria;D_3__Orbales;D_4__Orbaceae;D_5__Gilliamella;D_6__uncultured gamma proteobacterium	567	0	0	0	0	0	0	0	0	0	0	0	0	0	0	0	0	0	0	0	0	0	0	0	0	0	0	0	0	0	0	0	0	0	0	0	0	0	0	0	0	0	0	0	0	0	0	0
8300a40275a0accace4ba21b66d663c9	D_0__Bacteria;D_1__Proteobacteria;D_2__Alphaproteobacteria;D_3__Rhizobiales;D_4__Bartonellaceae;D_5__Bartonella;D_6__uncultured Rhizobiales bacterium	557	0	0	0	0	0	0	0	0	0	0	0	0	0	0	0	0	0	0	0	359	0	0	0	80	0	0	0	0	0	0	0	0	0	0	0	0	0	0	0	0	0	0	0	0	0	0	0
aa4689bcd327e0dcc806fe4de4cc6791	D_0__Bacteria;D_1__Proteobacteria;D_2__Gammaproteobacteria;D_3__Pseudomonadales;D_4__Moraxellaceae;D_5__Acinetobacter	541	0	0	0	0	0	0	20	0	0	0	0	0	0	0	0	0	0	70	0	0	0	29	0	0	0	0	0	0	0	0	0	0	0	0	0	0	0	0	0	0	0	0	0	0	0	0	0
b475653a52c0e738629f67996de11242	D_0__Bacteria;D_1__Firmicutes;D_2__Bacilli;D_3__Lactobacillales;D_4__Lactobacillaceae;D_5__Lactobacillus;D_6__uncultured Lactobacillus sp.	499	0	0	0	0	0	0	0	0	0	0	0	0	0	0	0	0	0	0	0	0	0	0	0	0	0	0	0	0	0	0	0	0	0	0	0	0	0	0	0	0	0	0	0	0	0	0	0
d5116668570d713e89d10e9244364c9e	D_0__Bacteria;D_1__Proteobacteria;D_2__Gammaproteobacteria;D_3__Orbales;D_4__Orbaceae;D_5__Gilliamella;D_6__uncultured gamma proteobacterium	491	0	0	0	0	0	0	0	0	0	0	0	0	0	61	0	0	71	0	0	0	0	0	0	0	0	0	0	0	0	0	0	0	0	0	0	0	0	0	0	0	0	0	0	0	0	0	0
02ce2296b6b48f4a06b4d6e9b36e41e3	D_0__Bacteria;D_1__Proteobacteria;D_2__Alphaproteobacteria;D_3__Rhodospirillales;D_4__Acetobacteraceae;D_5__Commensalibacter;Ambiguous_taxa	490	0	0	0	0	0	0	0	0	0	0	0	0	0	0	0	0	0	0	0	0	0	0	0	0	0	0	0	0	0	0	0	0	49	0	0	0	0	0	0	0	0	0	0	0	0	0	0
e32b5e280fde35d3004425dbed0b53e9	D_0__Bacteria;D_1__Proteobacteria;D_2__Alphaproteobacteria;D_3__Rhodospirillales;D_4__Acetobacteraceae;D_5__Commensalibacter;Ambiguous_taxa	468	0	0	0	0	0	0	0	0	0	0	0	0	0	0	0	0	0	0	0	0	0	0	0	0	0	0	0	0	0	0	0	0	34	0	0	0	0	0	0	0	0	0	0	0	0	0	0
6512f459500752e8fa9c79c8920a0852	D_0__Bacteria;D_1__Firmicutes;D_2__Bacilli;D_3__Lactobacillales;D_4__Enterococcaceae	434	0	0	0	0	0	0	0	0	0	0	0	0	0	0	0	0	0	0	0	0	0	0	0	0	0	0	0	0	0	0	0	0	0	0	0	0	0	0	0	0	0	0	0	0	0	0	0
cdcccf3c746efd6dc3be0adef151a95d	D_0__Bacteria;D_1__Firmicutes;D_2__Bacilli;D_3__Lactobacillales;D_4__Lactobacillaceae;D_5__Lactobacillus;D_6__uncultured Lactobacillus sp.	425	0	0	0	0	0	0	0	0	0	0	0	0	0	0	0	0	0	0	0	0	0	0	0	0	0	0	0	0	0	0	0	0	0	0	0	0	0	0	0	0	0	0	0	0	0	0	0
9f4cdb72e70956c940c7853969bcf6c0	D_0__Bacteria;D_1__Proteobacteria;D_2__Gammaproteobacteria;D_3__Orbales;D_4__Orbaceae;D_5__Gilliamella;D_6__uncultured gamma proteobacterium	417	0	0	0	0	0	0	0	0	0	0	0	0	116	0	0	0	0	0	0	0	0	0	0	0	169	0	0	0	0	0	0	0	0	0	0	0	0	0	0	0	0	0	0	0	0	0	0
b8ce6c8035bff6e3f16b36230ddeb05c	D_0__Bacteria;D_1__Firmicutes;D_2__Bacilli;D_3__Lactobacillales;D_4__Lactobacillaceae;D_5__Lactobacillus;D_6__uncultured Lactobacillus sp.	416	0	0	0	0	0	0	0	0	0	43	31	0	0	0	0	0	0	0	0	0	0	0	0	0	0	0	0	0	0	0	0	0	0	0	0	0	0	0	0	0	0	0	0	0	0	0	0
744d3733586f758445aaa7a131b22815	D_0__Bacteria;D_1__Proteobacteria;D_2__Gammaproteobacteria;D_3__Pseudomonadales	414	0	0	0	0	0	0	0	0	0	0	0	0	0	0	0	0	0	0	0	0	0	0	0	0	0	0	0	28	0	0	0	0	0	0	0	0	0	0	0	0	0	0	0	0	0	0	0
6a7105831302d95523a1de249eb034af	D_0__Bacteria;D_1__Proteobacteria;D_2__Gammaproteobacteria;D_3__Orbales;D_4__Orbaceae;D_5__Gilliamella;D_6__uncultured gamma proteobacterium	411	0	0	0	0	0	0	0	0	0	0	0	0	95	0	0	0	0	0	0	0	0	0	0	0	169	0	0	0	0	0	0	0	0	0	0	0	0	0	0	0	0	0	0	0	0	0	0
02104cec09c3e12f4da32e038946363c	D_0__Bacteria;D_1__Bacteroidetes;D_2__Flavobacteriia;D_3__Flavobacteriales;D_4__Flavobacteriaceae;D_5__Apibacter;Ambiguous_taxa	405	0	0	0	0	0	0	0	0	0	0	0	0	0	0	0	0	0	0	0	0	0	0	0	0	0	0	0	0	0	0	0	0	0	0	0	0	0	0	0	0	0	0	0	0	0	0	0
6a7d8b34851cbaac27fdd03ae8de8fa8	D_0__Bacteria;D_1__Proteobacteria;D_2__Gammaproteobacteria;D_3__Orbales;D_4__Orbaceae;D_5__Gilliamella;D_6__uncultured gamma proteobacterium	399	0	0	0	0	0	0	0	0	0	0	0	0	0	0	0	0	0	0	0	0	0	0	0	0	0	0	0	0	0	0	0	0	0	0	0	0	0	0	0	0	0	0	0	0	0	0	0
fefcd83d1005e02a6565a389299e7205	D_0__Bacteria;D_1__Proteobacteria;D_2__Gammaproteobacteria;D_3__Pseudomonadales	395	0	0	0	0	0	0	0	0	0	0	0	0	0	0	0	0	0	0	0	0	0	0	0	0	0	0	0	0	0	0	0	0	0	0	0	0	0	0	0	0	0	0	0	0	0	0	0
95f5ad4b0287be491f9e32f4dbc790d7	D_0__Bacteria;D_1__Firmicutes;D_2__Bacilli;D_3__Lactobacillales;D_4__Lactobacillaceae;D_5__Lactobacillus;D_6__uncultured Lactobacillus sp.	376	0	0	0	0	0	0	0	0	0	37	33	0	0	0	0	0	0	0	0	0	0	0	0	0	0	0	0	0	0	0	0	0	0	0	0	0	0	0	0	0	0	0	0	0	0	0	0
56763d941b14844359feb7a418d3b366	D_0__Bacteria;D_1__Firmicutes;D_2__Bacilli;D_3__Lactobacillales;D_4__Lactobacillaceae;D_5__Lactobacillus;D_6__uncultured Lactobacillus sp.	336	116	0	0	0	0	0	0	0	0	0	0	0	0	51	0	0	0	0	0	0	0	0	0	0	0	0	0	0	0	0	0	0	0	0	0	0	0	0	0	32	0	0	0	0	0	0	0
51ae91c6c67e4c541474fc3d3e771539	D_0__Bacteria	328	0	0	0	0	0	0	0	0	0	0	0	0	0	0	0	0	0	0	0	0	0	0	0	0	0	0	0	0	0	0	15	0	0	0	0	0	0	0	0	0	0	0	0	0	0	58	0
ed7b4d8efa5e07656181f67d37181fcf	D_0__Bacteria;D_1__Proteobacteria;D_2__Alphaproteobacteria;D_3__Rhodospirillales;D_4__Acetobacteraceae	325	0	0	0	0	0	0	0	0	0	0	0	0	0	0	0	0	0	0	0	0	0	0	0	0	6	21	0	0	0	0	0	0	0	0	0	0	0	0	0	0	0	0	0	0	0	0	0
d2f8572b1b6d44e6dd31864bd3ab5951	D_0__Bacteria;D_1__Firmicutes;D_2__Bacilli;D_3__Lactobacillales;D_4__Streptococcaceae;D_5__Streptococcus	319	0	0	0	0	0	0	0	0	0	0	0	0	0	0	0	36	0	0	0	0	0	0	0	35	0	0	0	0	0	0	0	0	0	0	0	0	0	0	0	0	116	0	0	0	0	0	0
66139ade6f46aade9058654d02afe358	D_0__Bacteria;D_1__Proteobacteria;D_2__Alphaproteobacteria;D_3__Rhodospirillales;D_4__Acetobacteraceae;D_5__Saccharibacter;D_6__uncultured Acetobacteraceae bacterium	303	0	0	0	0	0	0	0	0	0	0	0	0	221	0	0	0	0	0	0	0	0	0	0	0	0	0	0	0	0	0	0	0	0	0	0	0	0	0	0	0	0	0	0	0	0	0	0
6d53580ac2e6ec2b5937fd5f155b3906	D_0__Bacteria;D_1__Proteobacteria;D_2__Alphaproteobacteria;D_3__Rhodospirillales;D_4__Acetobacteraceae	258	0	0	0	0	0	0	0	0	0	0	0	0	0	0	0	0	0	0	0	0	0	0	0	0	0	0	0	0	0	0	0	0	0	0	0	0	0	0	0	0	0	0	0	0	0	0	0
793fe92df574dbff4c051f55bfdbee1c	D_0__Bacteria;D_1__Proteobacteria;D_2__Betaproteobacteria;D_3__Neisseriales;D_4__Neisseriaceae;D_5__Snodgrassella	257	0	0	0	0	0	0	0	0	0	0	0	0	0	0	0	0	0	0	0	0	0	0	0	0	0	0	0	0	0	0	0	0	0	0	0	0	0	0	0	0	34	0	0	0	0	0	0
9e30a528454aa99f8a96c35ef725b5df	D_0__Bacteria;D_1__Proteobacteria;D_2__Alphaproteobacteria;D_3__Rhodospirillales;D_4__Acetobacteraceae	247	0	0	0	0	0	0	0	0	0	0	0	0	0	0	0	0	0	0	0	0	0	0	0	0	0	0	0	0	0	0	0	0	0	0	0	0	0	0	0	0	0	0	23	0	0	0	0
f1b9c8062b7f1be3215408caddedd8d3	D_0__Bacteria;D_1__Firmicutes;D_2__Bacilli;D_3__Lactobacillales;D_4__Lactobacillaceae;D_5__Lactobacillus;D_6__uncultured Firmicutes bacterium	242	0	0	0	0	0	0	0	0	0	0	0	0	0	0	9	0	4	0	0	0	0	0	0	0	0	0	0	0	0	0	0	0	0	0	0	0	0	0	0	0	0	0	22	0	0	0	0
89a0621fc98e56e0294404d28fb9503c	D_0__Bacteria;D_1__Proteobacteria;D_2__Alphaproteobacteria;D_3__Rhodospirillales;D_4__Acetobacteraceae;D_5__Commensalibacter;Ambiguous_taxa	232	0	0	0	0	0	0	0	0	0	0	0	0	0	0	0	0	0	0	0	0	0	0	0	0	0	0	0	0	0	0	0	0	0	0	0	0	0	0	0	0	232	0	0	0	0	0	0
e526c8f93d99d53b0548cb6930368eb1	D_0__Bacteria;D_1__Proteobacteria;D_2__Alphaproteobacteria;D_3__Rhodospirillales;D_4__Acetobacteraceae;D_5__Bombella;D_6__uncultured Acetobacteraceae bacterium	228	0	0	0	0	0	0	0	0	0	0	0	0	0	0	0	0	0	0	0	0	0	0	0	0	0	0	0	0	0	0	0	0	0	0	0	0	0	0	0	0	0	0	0	0	0	0	0
07575dd65e987d8af95fd5e53ba563af	D_0__Bacteria;D_1__Proteobacteria;D_2__Betaproteobacteria;D_3__Burkholderiales;D_4__Alcaligenaceae	218	0	0	0	0	0	0	0	0	0	0	0	0	0	0	0	0	0	0	0	0	0	0	0	0	0	0	0	0	0	0	0	0	0	0	0	0	0	6	0	0	0	0	0	0	0	0	0
ff2293ea3b41482e6d11f94b080b7ae7	D_0__Bacteria;D_1__Proteobacteria;D_2__Gammaproteobacteria;D_3__Enterobacteriales;D_4__Enterobacteriaceae	212	0	0	0	0	0	0	0	0	0	0	0	0	0	0	0	0	0	0	0	0	0	0	0	0	0	0	0	0	0	0	0	0	0	0	0	0	0	0	0	0	0	0	0	0	0	0	0
068ae39d1f9dc1b6ff70839865ada68a	D_0__Bacteria;D_1__Proteobacteria;D_2__Betaproteobacteria;D_3__Burkholderiales;D_4__Alcaligenaceae	211	0	0	0	0	0	0	0	0	0	0	0	0	28	0	0	0	0	0	0	0	0	0	0	0	0	0	0	0	0	0	0	0	0	0	0	0	0	0	0	0	0	0	0	0	0	0	0
bb911389d7b16bc0f3ad86b4fc0a6b11	D_0__Bacteria;D_1__Proteobacteria;D_2__Alphaproteobacteria;D_3__Rhodospirillales;D_4__Acetobacteraceae	208	0	0	0	0	0	0	10	0	0	0	0	0	0	0	0	0	17	0	0	0	0	0	0	0	0	0	0	0	0	0	0	0	0	0	0	0	0	0	0	0	0	0	18	0	0	0	0
35b0bc6e20cc31eb6108a12530d1800b	D_0__Bacteria;D_1__Proteobacteria;D_2__Gammaproteobacteria;D_3__Enterobacteriales;D_4__Enterobacteriaceae	200	0	0	0	0	0	0	0	0	0	0	0	0	0	0	0	0	0	0	0	0	0	0	0	0	0	0	0	0	0	0	0	0	0	0	0	0	0	0	0	0	0	0	0	0	0	0	0
ef57e5408cf8787ae15b41b2d6fd6409	D_0__Bacteria;D_1__Firmicutes;D_2__Bacilli;D_3__Lactobacillales;D_4__Carnobacteriaceae;D_5__Granulicatella;D_6__uncultured bacterium	192	0	0	0	0	0	0	0	0	0	0	0	0	0	0	0	0	0	0	0	0	0	0	0	0	0	0	0	0	0	0	0	0	0	0	0	0	0	0	0	0	72	0	0	0	0	0	0
68549212435f83bffc11270a02c742b0	D_0__Bacteria;D_1__Proteobacteria;D_2__Gammaproteobacteria;D_3__Orbales;D_4__Orbaceae;D_5__Gilliamella;D_6__uncultured gamma proteobacterium	187	0	0	0	0	0	0	0	0	0	0	0	0	0	32	0	0	0	0	0	0	0	0	0	55	100	0	0	0	0	0	0	0	0	0	0	0	0	0	0	0	0	0	0	0	0	0	0
51029f71894d760ac43821f48013eebc	D_0__Bacteria;D_1__Firmicutes;D_2__Bacilli;D_3__Lactobacillales;D_4__Lactobacillaceae;D_5__Lactobacillus;D_6__uncultured Lactobacillus sp.	184	0	0	0	0	0	0	0	0	0	0	0	0	0	0	0	0	0	0	0	0	0	0	0	0	0	0	0	0	0	0	0	0	0	0	0	0	0	0	0	0	0	0	0	0	0	0	0
2dec1f4c1fad2c3dd60b88fbef859dde	D_0__Bacteria;D_1__Proteobacteria;D_2__Alphaproteobacteria;D_3__Rhodospirillales;D_4__Acetobacteraceae;D_5__Bombella;D_6__uncultured Acetobacteraceae bacterium	173	0	0	0	0	0	0	0	0	0	0	0	0	0	0	0	0	0	0	0	0	0	0	0	0	0	0	0	0	0	0	0	0	0	0	0	0	0	0	0	0	0	0	0	0	0	0	0
7c0f49d4ce32abb3dcad3498223ba524	D_0__Bacteria;D_1__Proteobacteria;D_2__Gammaproteobacteria;D_3__Enterobacteriales;D_4__Enterobacteriaceae	168	0	0	0	0	0	0	0	0	0	0	0	0	0	0	0	0	0	0	0	0	0	0	0	0	0	0	0	0	0	0	0	0	0	0	0	0	0	0	0	0	0	0	0	0	0	0	0
11705a3379bce5d59c1f58f81936f7ad	D_0__Bacteria;D_1__Bacteroidetes;D_2__Flavobacteriia;D_3__Flavobacteriales;D_4__Flavobacteriaceae;D_5__Chryseobacterium	157	0	0	0	0	6	0	0	50	0	0	0	0	0	11	0	0	0	0	0	0	0	0	0	0	0	0	0	0	0	0	0	0	0	0	0	0	0	0	0	0	0	0	0	0	0	0	0
fb1a3e45708b298166075ece441ea14b	D_0__Bacteria;D_1__Firmicutes;D_2__Bacilli;D_3__Lactobacillales;D_4__Leuconostocaceae;D_5__Fructobacillus;Ambiguous_taxa	156	0	0	0	0	0	0	0	0	0	0	0	0	0	0	0	0	0	0	0	0	0	0	0	0	0	0	0	0	0	0	0	0	8	0	0	0	0	0	0	0	0	0	0	0	0	0	0
ac8eb8172095cf9f6a05e227ac898f55	D_0__Bacteria;D_1__Firmicutes;D_2__Bacilli;D_3__Lactobacillales;D_4__Lactobacillaceae;D_5__Lactobacillus;D_6__uncultured Lactobacillus sp.	156	0	0	0	0	0	0	0	0	0	0	0	0	0	0	0	0	0	0	0	0	0	0	0	0	0	0	0	0	0	0	0	0	15	27	0	0	0	0	0	0	0	0	0	0	0	0	0
d730a079ed25009d7b7a2193e95e80df	D_0__Bacteria;D_1__Actinobacteria;D_2__Actinobacteria;D_3__Corynebacteriales;D_4__Corynebacteriaceae;D_5__Corynebacterium 1	145	0	0	0	0	0	0	0	0	0	0	0	0	0	0	41	0	0	0	0	0	0	0	0	0	0	0	0	0	0	0	0	0	0	0	0	0	0	0	0	0	0	0	0	0	0	0	0
a3944ae99af5b6c6024fb535a5cfb615	D_0__Bacteria;D_1__Firmicutes;D_2__Bacilli;D_3__Lactobacillales;D_4__Lactobacillaceae;D_5__Lactobacillus;D_6__uncultured Firmicutes bacterium	143	0	0	0	0	0	0	0	0	0	0	0	0	0	0	0	0	0	0	0	0	0	0	0	0	0	0	0	0	0	0	0	0	0	0	0	0	0	0	0	0	0	0	0	0	0	0	0
52d49a096841c7c0242c928ed0324448	D_0__Bacteria;D_1__Firmicutes;D_2__Clostridia;D_3__Clostridiales;D_4__Lachnospiraceae	140	0	0	0	0	0	0	0	0	0	0	0	0	0	0	0	0	0	0	0	0	0	0	0	0	0	0	0	0	0	0	0	0	0	0	0	0	0	46	0	0	0	0	0	0	0	0	0
847207af325cbfe149288ae92c7aaa90	D_0__Bacteria;D_1__Actinobacteria;D_2__Actinobacteria;D_3__Corynebacteriales;D_4__Corynebacteriaceae;D_5__Corynebacterium 1;Ambiguous_taxa	137	0	0	0	0	0	0	0	0	0	0	0	0	0	0	0	0	0	0	0	0	0	0	0	0	0	0	0	0	0	0	0	0	0	0	0	0	0	0	0	0	42	0	0	0	0	0	0
e71b175d020bee96367f0544ec0b868b	D_0__Bacteria;D_1__Bacteroidetes;D_2__Flavobacteriia;D_3__Flavobacteriales;D_4__Flavobacteriaceae;D_5__Apibacter;Ambiguous_taxa	137	0	0	0	0	0	0	0	0	0	0	0	0	0	0	0	0	0	0	0	0	0	0	0	0	0	0	0	0	0	0	0	0	0	0	0	0	0	0	0	0	0	0	0	0	0	0	0
fac2e7bb83a9a68d73d57006f31667f3	D_0__Bacteria;D_1__Proteobacteria;D_2__Gammaproteobacteria;D_3__Legionellales;D_4__Coxiellaceae;D_5__Rickettsiella;Ambiguous_taxa	132	0	0	0	0	0	0	0	0	0	0	0	0	0	0	0	0	0	0	0	0	0	0	0	0	0	0	0	0	0	0	0	0	0	0	0	0	0	0	0	0	0	0	0	0	0	0	0
748533b3f4be091e053bcfd32a208227	D_0__Bacteria;D_1__Actinobacteria;D_2__Actinobacteria;D_3__Corynebacteriales;D_4__Corynebacteriaceae;D_5__Corynebacterium 1	129	0	0	0	0	0	0	0	0	0	0	0	0	0	0	27	30	0	0	0	0	0	0	0	0	0	0	0	0	0	0	0	0	0	0	0	0	0	0	0	0	0	0	0	0	0	0	0
584d12ffb081ded897442723d6dac19c	D_0__Bacteria;D_1__Proteobacteria;D_2__Gammaproteobacteria;D_3__Enterobacteriales;D_4__Enterobacteriaceae	126	0	0	0	0	0	0	0	0	0	0	0	0	0	0	0	0	0	0	0	0	0	0	0	0	0	0	0	0	0	0	0	0	0	0	0	0	0	0	0	0	0	0	0	0	0	0	0
b6db41727bf5afdf36aa8673b6448b79	D_0__Bacteria;D_1__Firmicutes;D_2__Bacilli;D_3__Bacillales;D_4__Staphylococcaceae;D_5__Staphylococcus	124	0	0	0	0	0	0	0	0	0	0	0	0	0	0	7	0	0	0	0	0	0	0	0	0	0	0	0	0	0	0	0	0	0	0	0	0	0	0	0	0	94	0	0	0	0	0	0
3d328d416db1612f002ca8568bacd748	D_0__Bacteria;D_1__Bacteroidetes;D_2__Flavobacteriia;D_3__Flavobacteriales;D_4__Flavobacteriaceae;D_5__Cloacibacterium;D_6__uncultured bacterium	123	0	0	0	0	0	0	0	0	0	0	0	0	0	0	0	0	0	0	0	0	0	0	0	0	0	0	0	0	0	0	0	0	28	0	0	0	0	0	0	0	0	0	0	0	0	0	0
292821fcbefd4bd24dd6a7958b76d970	D_0__Bacteria;D_1__Bacteroidetes;D_2__Flavobacteriia;D_3__Flavobacteriales;D_4__Flavobacteriaceae;D_5__Chryseobacterium	122	0	0	0	0	0	0	0	30	0	0	0	0	0	0	0	0	0	0	0	0	0	0	0	0	0	0	0	0	0	0	0	0	0	0	0	0	0	0	0	0	0	0	0	0	0	0	0
e229b051447b30b11a948495a370628a	D_0__Bacteria;D_1__Proteobacteria;D_2__Gammaproteobacteria;D_3__Enterobacteriales;D_4__Enterobacteriaceae	119	0	0	0	0	0	0	0	0	0	0	0	0	0	0	0	0	0	0	0	0	0	0	0	0	0	0	0	0	0	0	0	0	0	0	0	0	0	0	0	0	0	0	0	0	0	0	0
a6a71c1f4d572b92216407ee26c68b9d	D_0__Bacteria;D_1__Proteobacteria;D_2__Betaproteobacteria;D_3__Burkholderiales;D_4__Burkholderiaceae;D_5__Burkholderia-Paraburkholderia	118	0	0	0	0	0	0	0	0	0	0	0	0	0	0	0	0	0	0	0	0	0	0	0	0	0	0	0	0	0	0	0	0	0	0	0	0	0	0	0	0	0	0	0	0	0	0	0
b0aafa10f564efb49e31c1d041dd0300	D_0__Bacteria;D_1__Actinobacteria;D_2__Actinobacteria;D_3__Micrococcales;D_4__Microbacteriaceae;D_5__Microbacterium;D_6__Microbacterium oxydans	113	0	0	0	0	0	0	0	0	0	0	0	0	0	0	0	0	0	0	0	0	0	0	0	0	0	0	0	0	0	0	0	0	0	0	0	0	0	0	0	0	38	0	0	0	0	0	0
101182acd5dfb18447cb5fad07d412c3	D_0__Bacteria;D_1__Firmicutes;D_2__Bacilli;D_3__Bacillales;D_4__Staphylococcaceae;D_5__Staphylococcus	108	0	0	0	0	0	0	0	0	0	0	0	0	0	0	0	0	0	0	0	0	0	0	0	0	0	0	0	0	0	0	0	0	0	0	0	0	0	0	0	0	0	0	0	0	0	0	0
53ae71eb6f60dae85009602198421f38	D_0__Bacteria;D_1__Firmicutes;D_2__Bacilli;D_3__Lactobacillales;D_4__Leuconostocaceae;D_5__Fructobacillus;Ambiguous_taxa	104	0	0	0	0	0	0	0	0	0	0	0	0	0	0	0	0	0	0	0	0	0	0	0	0	0	0	0	0	0	0	0	0	0	0	0	0	0	0	0	0	0	0	0	0	0	0	0
d9fb9a9b7b5f900d71f4919a51dea91f	D_0__Bacteria;D_1__Firmicutes;D_2__Bacilli;D_3__Lactobacillales;D_4__Leuconostocaceae;D_5__Fructobacillus;Ambiguous_taxa	104	0	0	0	0	0	0	0	0	13	0	0	0	15	0	0	0	0	0	0	0	0	0	0	0	0	0	0	0	0	0	0	0	0	0	0	0	0	0	0	0	0	0	0	0	0	0	0
38b76e48e8b570c6ca283b528f6a91ae	D_0__Bacteria;D_1__Firmicutes;D_2__Bacilli;D_3__Lactobacillales;D_4__Lactobacillaceae;D_5__Lactobacillus	103	0	0	0	0	0	0	0	0	0	0	0	0	0	0	0	0	0	0	0	0	0	0	0	0	0	0	0	0	0	0	0	0	0	0	0	0	0	0	0	0	0	0	0	0	0	0	0
2348b903e89c2c9ef0f636623a104bb9	D_0__Bacteria;D_1__Proteobacteria;D_2__Gammaproteobacteria;D_3__Enterobacteriales;D_4__Enterobacteriaceae	100	0	0	0	0	0	0	0	0	0	0	0	0	0	0	0	0	0	0	0	0	0	0	0	0	0	0	0	0	0	0	0	0	0	0	0	0	0	0	0	0	0	0	0	0	0	0	0
1f0f31aa3fce8a519a5017ebfd01d7ac	D_0__Bacteria;D_1__Firmicutes;D_2__Bacilli;D_3__Lactobacillales;D_4__Streptococcaceae;D_5__Streptococcus;D_6__Streptococcus salivarius subsp. thermophilus	100	0	0	0	0	0	0	0	0	0	0	0	0	0	0	0	0	0	0	0	0	0	0	0	0	0	0	0	0	0	0	0	0	0	0	0	0	0	0	0	0	42	0	0	0	0	0	0
80f905681ce94f05f42ef210897d42bc	D_0__Bacteria;D_1__Firmicutes;D_2__Bacilli;D_3__Lactobacillales;D_4__Streptococcaceae;D_5__Streptococcus	100	0	0	0	0	0	0	0	0	0	0	0	0	0	0	32	0	0	0	0	0	0	0	0	0	0	0	0	0	0	0	0	0	0	0	0	0	0	0	0	0	68	0	0	0	0	0	0
3eda90111e10f892de9cad9e0b129f9f	D_0__Bacteria;D_1__Proteobacteria;D_2__Alphaproteobacteria;D_3__Rhodospirillales;D_4__Acetobacteraceae	99	0	0	0	0	0	0	0	0	0	0	0	0	0	0	0	0	0	0	0	0	0	0	0	0	0	0	0	0	0	0	0	0	0	0	0	0	0	0	0	0	0	0	0	0	0	0	0
1d2b71ec05e5680578dad6ce813803e1	D_0__Bacteria;D_1__Actinobacteria;D_2__Actinobacteria;D_3__Bifidobacteriales;D_4__Bifidobacteriaceae;D_5__Bifidobacterium;Ambiguous_taxa	96	0	31	0	41	0	0	0	0	0	0	0	0	0	0	0	0	0	0	0	0	0	0	0	0	0	0	0	0	0	0	0	0	0	0	0	0	0	0	0	0	0	0	0	0	0	0	0
9b9db564cdb4caece0a1a8fc62a3e20a	D_0__Bacteria;D_1__Proteobacteria;D_2__Gammaproteobacteria;D_3__Pasteurellales;D_4__Pasteurellaceae;D_5__Haemophilus;D_6__uncultured organism	95	0	0	0	0	0	0	0	0	32	0	0	0	0	0	0	0	0	0	0	0	0	0	0	0	0	0	0	0	0	0	0	0	0	0	32	0	0	0	0	0	31	0	0	0	0	0	0
b10c61af59f341adc9ce0783e73632fb	D_0__Bacteria;D_1__Proteobacteria;D_2__Gammaproteobacteria;D_3__Enterobacteriales;D_4__Enterobacteriaceae;D_5__Arsenophonus	89	0	0	0	0	0	0	0	0	0	0	0	0	0	0	0	0	0	0	0	0	0	0	0	0	0	0	0	0	0	0	0	0	0	0	0	0	0	0	0	0	0	0	0	0	0	0	0
86bd24d15c64001b236ef1e8070542b8	D_0__Bacteria;D_1__Proteobacteria;D_2__Alphaproteobacteria;D_3__Rhodospirillales;D_4__Acetobacteraceae	88	0	0	0	0	0	0	0	0	0	0	0	0	0	0	0	0	0	4	0	0	0	0	0	0	0	0	0	0	0	0	0	0	0	0	0	0	0	0	0	0	0	0	0	0	28	0	0
1537b891a492c8248b05d216658df801	D_0__Bacteria;D_1__Proteobacteria;D_2__Gammaproteobacteria;D_3__Pseudomonadales;D_4__Moraxellaceae;D_5__Acinetobacter	87	0	0	0	0	0	0	0	0	0	0	0	0	0	0	0	0	39	0	0	0	0	0	0	0	0	0	0	0	0	0	0	0	0	0	0	0	0	0	0	0	0	0	0	0	0	0	0
10b50e47dbd4a7ded26b7b968359db15	D_0__Bacteria;D_1__Proteobacteria;D_2__Gammaproteobacteria;D_3__Pseudomonadales;D_4__Pseudomonadaceae;D_5__Pseudomonas	86	0	0	0	0	0	0	0	0	0	0	0	0	16	0	0	0	0	0	0	0	0	0	0	0	0	0	0	0	0	0	0	0	0	0	0	0	0	0	0	0	0	0	0	0	0	0	0
f271e6e6d977397e39f1d55be04bf3ec	D_0__Bacteria;D_1__Proteobacteria;D_2__Gammaproteobacteria;D_3__Enterobacteriales;D_4__Enterobacteriaceae;D_5__Enterobacter	85	0	0	0	0	0	0	0	0	0	0	0	0	0	0	0	0	0	0	0	0	0	0	0	0	0	0	0	0	0	0	0	0	0	0	0	0	0	0	0	0	0	0	0	0	0	0	0
1f2e81f8834f794c83672eaca100efa3	D_0__Bacteria;D_1__Proteobacteria;D_2__Gammaproteobacteria;D_3__Pseudomonadales;D_4__Moraxellaceae;D_5__Acinetobacter	81	0	0	0	0	0	0	0	0	0	0	0	0	0	0	0	0	28	0	0	0	0	0	0	0	0	0	0	0	0	0	0	0	0	0	0	0	0	0	0	0	0	0	0	0	0	0	0
40ede8d80796f24acef90ea0d9e4907d	D_0__Bacteria;D_1__Proteobacteria;D_2__Betaproteobacteria;D_3__Burkholderiales;D_4__Burkholderiaceae;D_5__Burkholderia-Paraburkholderia	80	0	0	0	0	0	0	0	0	0	0	0	0	0	0	0	0	0	0	0	0	0	0	0	0	0	0	0	0	0	0	0	0	0	0	0	0	0	0	0	0	0	0	0	0	0	0	0
7ce72916b34ac19d8cbebd896fb21c30	D_0__Bacteria;D_1__Firmicutes;D_2__Bacilli;D_3__Lactobacillales;D_4__Leuconostocaceae;D_5__Fructobacillus;Ambiguous_taxa	80	0	0	0	0	0	0	0	0	0	0	0	0	0	0	0	0	0	0	0	0	0	0	0	0	0	0	0	0	0	0	0	0	0	0	0	0	0	0	0	23	0	0	0	0	0	0	0
f728f0ffcdc0a1bffc47017c76a9ad47	D_0__Bacteria;D_1__Actinobacteria;D_2__Actinobacteria;D_3__Micrococcales;D_4__Micrococcaceae;D_5__Micrococcus	79	0	0	0	0	0	0	0	0	0	0	0	0	0	0	0	0	0	0	0	0	0	0	0	0	0	0	0	0	0	0	0	0	0	0	0	0	0	0	0	0	0	0	0	0	0	0	0
de18c1bf442ef550e1e732ff6f69ead2	D_0__Bacteria;D_1__Bacteroidetes;D_2__Bacteroidia;D_3__Bacteroidales;D_4__Porphyromonadaceae;D_5__Dysgonomonas	79	0	0	0	0	0	0	0	0	0	0	0	0	0	0	0	0	0	0	0	0	0	0	0	0	0	0	0	0	0	0	51	0	0	0	0	0	28	0	0	0	0	0	0	0	0	0	0
9328082d5ab62cc2d8161ebde976246a	D_0__Bacteria	77	0	0	0	0	0	0	0	0	0	0	0	0	0	0	0	0	0	0	0	0	0	0	0	0	0	0	0	0	0	0	0	0	0	0	0	0	0	0	0	0	0	0	0	37	0	0	0
ff2983c6e3b48fddb292476727323a7e	D_0__Bacteria;D_1__Proteobacteria;D_2__Alphaproteobacteria;D_3__Rhodospirillales;D_4__Acetobacteraceae;D_5__Gluconobacter	69	0	0	0	0	0	0	0	0	0	0	0	0	0	0	0	0	0	0	0	0	0	0	0	0	0	0	0	0	0	0	0	0	0	0	0	0	0	0	0	42	0	0	0	0	0	0	0
84a8fd6493d53afe728d186df6f95a61	D_0__Bacteria;D_1__Proteobacteria;D_2__Gammaproteobacteria;D_3__Aeromonadales;D_4__Aeromonadaceae;D_5__Aeromonas	67	0	0	0	0	0	0	0	0	0	0	0	0	0	0	0	0	0	0	0	0	0	0	0	0	0	0	0	0	0	0	0	0	0	0	0	0	0	0	0	0	0	0	0	0	0	0	0
64fdc389aa6c80149c749a5730103d0b	D_0__Bacteria;D_1__Proteobacteria;D_2__Betaproteobacteria;D_3__Burkholderiales;D_4__Burkholderiaceae;D_5__Cupriavidus	57	0	0	0	0	0	0	0	0	0	0	0	0	0	0	0	0	0	0	0	0	0	0	0	0	0	0	0	0	0	0	0	0	0	0	0	0	0	0	0	0	0	0	0	0	0	0	0
9e86e5697e1b40bad46bb57ac232408e	D_0__Bacteria;D_1__Actinobacteria;D_2__Actinobacteria;D_3__Actinomycetales;D_4__Actinomycetaceae;D_5__Actinomyces;D_6__uncultured bacterium	55	0	0	0	0	0	0	0	0	0	0	0	0	0	0	0	0	0	0	0	0	0	0	0	0	0	0	0	0	0	0	0	0	0	0	0	0	0	0	0	0	0	0	0	0	0	0	0
17c313bb35263d0f4dbe3061d726eafc	D_0__Bacteria;D_1__Proteobacteria;D_2__Alphaproteobacteria;D_3__Caulobacterales;D_4__Caulobacteraceae;D_5__Brevundimonas	54	0	0	0	0	0	0	0	0	0	0	0	0	0	0	0	0	0	0	0	0	0	0	0	0	0	0	0	0	0	0	0	0	0	0	0	0	0	0	0	0	0	0	0	0	0	0	0
7963f996f1d3f04f8b605bf0b85d5b17	D_0__Bacteria;D_1__Firmicutes;D_2__Bacilli;D_3__Bacillales;D_4__Family XI;D_5__Gemella;D_6__uncultured bacterium	54	0	0	0	0	0	0	0	0	36	0	0	0	0	0	18	0	0	0	0	0	0	0	0	0	0	0	0	0	0	0	0	0	0	0	0	0	0	0	0	0	0	0	0	0	0	0	0
b1cb5d3a0a3bf6774af3d329d94e4b3d	D_0__Bacteria;D_1__Actinobacteria;D_2__Actinobacteria;D_3__Micrococcales;D_4__Micrococcaceae;D_5__Pseudarthrobacter	50	0	0	0	0	0	0	0	0	0	0	0	0	0	0	0	0	0	0	0	0	0	0	0	0	0	0	0	0	0	0	0	0	0	0	0	0	0	0	0	0	0	0	0	0	0	0	0
ac70743e22b2d7590ada56a45e657c5f	D_0__Bacteria;D_1__Proteobacteria;D_2__Alphaproteobacteria;D_3__Rhodospirillales;D_4__Acetobacteraceae;D_5__Bombella;D_6__uncultured Acetobacteraceae bacterium	47	0	0	0	0	0	0	0	0	0	0	0	0	0	0	0	0	0	0	0	0	0	0	0	0	0	0	0	0	0	0	0	0	0	0	0	0	0	0	0	8	0	0	0	0	0	0	0
495f56624fdbac7ef5372fb3c9962390	D_0__Bacteria;D_1__Firmicutes;D_2__Bacilli;D_3__Lactobacillales;D_4__Lactobacillaceae;D_5__Lactobacillus;D_6__uncultured Lactobacillus sp.	47	0	0	0	0	0	0	0	0	0	0	0	0	0	0	0	0	0	0	0	0	0	0	0	0	0	0	0	0	0	0	0	0	0	0	0	0	30	0	0	0	0	0	0	0	0	0	0
3eaef66dd52d3bfdca1da017c3966031	D_0__Bacteria;D_1__Proteobacteria;D_2__Deltaproteobacteria;D_3__Desulfuromonadales	44	0	0	0	0	0	0	0	0	0	0	0	0	0	0	0	0	0	0	0	0	0	0	0	0	0	0	0	0	0	0	0	0	0	0	0	0	0	0	0	0	0	0	0	0	0	0	0
d52fe50ff9eae53e0faa7a362a865f65	D_0__Bacteria;D_1__Actinobacteria;D_2__Actinobacteria;D_3__Corynebacteriales;D_4__Mycobacteriaceae;D_5__Mycobacterium	44	0	0	0	0	0	0	0	0	0	0	0	0	0	0	0	0	0	0	0	0	0	0	0	0	0	0	0	0	0	0	0	0	0	0	0	0	0	0	0	0	16	0	0	0	0	0	0
f767ec0ef11b899575add3a55dc3f4ee	D_0__Bacteria;D_1__Firmicutes;D_2__Bacilli;D_3__Lactobacillales;D_4__Leuconostocaceae;D_5__Fructobacillus;Ambiguous_taxa	42	0	0	0	0	0	0	0	0	17	0	0	0	25	0	0	0	0	0	0	0	0	0	0	0	0	0	0	0	0	0	0	0	0	0	0	0	0	0	0	0	0	0	0	0	0	0	0
e3f9c617e2ef8e181897ecff5a519894	D_0__Bacteria;D_1__Proteobacteria;D_2__Alphaproteobacteria;D_3__Rhodospirillales;D_4__Acetobacteraceae;D_5__Asaia;D_6__uncultured bacterium	42	0	0	0	0	0	0	0	0	0	0	0	0	0	0	0	0	0	0	0	0	0	0	0	0	0	0	0	0	0	0	0	0	0	0	0	0	0	0	0	0	0	0	0	0	0	0	0
a6c61f42eb65390bbadaba96c813ed97	D_0__Bacteria;D_1__Proteobacteria;D_2__Alphaproteobacteria;D_3__Rhodospirillales;D_4__Acetobacteraceae;D_5__Asaia;D_6__uncultured bacterium	41	0	0	0	0	0	0	0	0	0	11	0	0	0	0	0	0	0	0	0	0	0	0	0	0	0	0	0	0	0	0	0	0	0	0	0	0	0	0	0	0	0	0	20	0	0	0	0
db5912859cb046641d3159fedc958aa0	D_0__Bacteria;D_1__Bacteroidetes;D_2__Flavobacteriia;D_3__Flavobacteriales;D_4__Flavobacteriaceae;D_5__Chryseobacterium	40	0	0	0	0	0	0	0	15	0	0	0	0	0	0	0	0	0	0	0	0	0	0	0	0	0	0	0	0	0	0	0	0	0	0	0	0	0	0	0	0	0	0	0	0	0	0	0
4d019d20bfb831f2be60a3b4c2ad4495	D_0__Bacteria	40	0	0	0	0	0	0	0	0	0	0	0	0	0	0	0	0	0	0	0	0	16	0	0	0	0	0	0	0	0	0	0	0	0	0	0	0	0	0	0	0	0	0	0	0	0	0	0
55291ff5904e6e0afaa3f3ad41628186	D_0__Bacteria;D_1__Proteobacteria;D_2__Alphaproteobacteria;D_3__Rhizobiales;D_4__Methylobacteriaceae;D_5__Methylobacterium	38	0	0	0	0	0	0	0	0	0	0	0	0	0	0	0	0	0	0	0	0	0	0	0	0	32	0	0	0	0	0	0	0	0	0	0	0	0	0	0	0	0	0	0	0	0	0	0
40e3df3bdd712625bc60b229e80f8b36	D_0__Bacteria;D_1__Bacteroidetes;D_2__Flavobacteriia;D_3__Flavobacteriales;D_4__Flavobacteriaceae;D_5__Chryseobacterium	36	0	0	0	0	0	0	0	0	0	0	30	0	0	0	0	0	0	0	0	0	0	0	0	0	0	0	0	0	0	0	0	0	0	0	0	0	0	0	0	0	0	0	0	0	0	0	0
30625a2f60809b6f98a6aefb30f46576	D_0__Bacteria;D_1__Actinobacteria;D_2__Actinobacteria;D_3__Corynebacteriales;D_4__Corynebacteriaceae;D_5__Corynebacterium 1	34	0	0	0	0	0	0	0	0	0	0	0	0	0	0	0	0	0	0	0	0	0	0	0	0	0	0	0	0	0	0	0	0	0	0	0	0	0	0	0	0	0	0	0	0	0	0	0
114da55d5d77e90bc115bec11fe649a7	D_0__Bacteria;D_1__Proteobacteria;D_2__Alphaproteobacteria;D_3__Rhodospirillales;D_4__Acetobacteraceae;D_5__Bombella	30	0	0	0	0	0	0	0	0	0	0	0	0	0	0	0	0	0	0	0	0	0	0	0	0	0	0	0	0	0	0	0	0	10	8	0	0	0	0	0	0	0	0	0	0	0	0	0
2b5c1b6fcccd7617251c357cff79cec4	D_0__Bacteria;D_1__Proteobacteria;D_2__Alphaproteobacteria;D_3__Rhizobiales;D_4__Bradyrhizobiaceae;D_5__Rhodopseudomonas	30	0	0	0	0	0	0	0	0	0	0	0	0	0	0	0	0	0	0	0	0	0	0	0	0	0	0	0	0	0	0	0	0	5	0	0	0	0	0	0	0	0	0	0	0	0	0	0
bc8f9114d5efb4a7e8d97b59dd8943ab	D_0__Bacteria;D_1__Actinobacteria;D_2__Actinobacteria;D_3__Micrococcales;D_4__Micrococcaceae;D_5__Micrococcus	27	0	0	0	0	0	0	0	0	0	0	0	0	0	0	27	0	0	0	0	0	0	0	0	0	0	0	0	0	0	0	0	0	0	0	0	0	0	0	0	0	0	0	0	0	0	0	0
6845bf51869cea81ad24108fceabc578	D_0__Bacteria;D_1__Actinobacteria;D_2__Actinobacteria;D_3__Micrococcales;D_4__Microbacteriaceae;D_5__Candidatus Limnoluna;D_6__uncultured bacterium	25	0	0	0	0	0	0	0	0	0	0	0	0	0	0	0	0	0	0	0	0	0	0	0	0	0	0	0	0	0	0	0	0	0	0	0	0	0	0	0	0	0	0	0	0	0	0	0
0a5a34abb14786bde10325d50bfb59b9	D_0__Bacteria;D_1__Proteobacteria;D_2__Alphaproteobacteria;D_3__Rhodobacterales;D_4__Rhodobacteraceae;D_5__Paracoccus;D_6__uncultured Paracoccus sp.	23	0	0	0	0	0	0	0	0	0	0	0	0	0	0	0	0	0	0	0	0	0	0	0	0	0	0	0	0	0	0	0	0	0	0	0	0	0	0	0	0	0	0	0	0	0	0	0
9d3233fb00eeccacb30b535b1afacbb2	D_0__Bacteria	21	0	0	0	0	2	0	0	0	0	0	0	0	0	0	0	0	0	0	0	0	0	0	0	0	0	0	0	0	0	0	0	0	0	0	0	0	0	0	0	0	0	0	0	0	0	0	0
270fee5778b0848a73ceac47d3d52018	D_0__Bacteria;D_1__Firmicutes;D_2__Bacilli;D_3__Lactobacillales;D_4__Lactobacillaceae;D_5__Lactobacillus	21	0	0	0	0	0	0	0	0	0	0	0	0	0	0	0	0	0	0	0	0	0	0	0	0	0	0	0	0	0	0	0	0	0	0	0	0	0	0	0	0	0	0	0	0	0	0	0
c4bc2c81cdffd0a8060243f9f954ce6f	D_0__Bacteria;D_1__Proteobacteria;D_2__Alphaproteobacteria;D_3__Rhizobiales;D_4__Bradyrhizobiaceae;D_5__Rhodopseudomonas	18	0	0	0	0	0	0	0	0	0	0	0	0	0	0	0	0	0	0	0	0	0	0	0	13	0	0	0	0	0	0	0	0	0	0	0	0	0	0	0	0	0	0	0	0	0	0	0
23fa7bfa76c76f07f09ff5249c166d70	D_0__Bacteria;D_1__Firmicutes;D_2__Bacilli;D_3__Lactobacillales;D_4__Lactobacillaceae;D_5__Lactobacillus	17	0	0	0	0	0	0	0	0	0	0	0	0	0	0	0	0	0	0	0	0	0	0	0	0	0	0	0	0	0	0	0	0	0	0	0	0	0	0	0	0	0	0	0	0	0	0	0
b25335ba04f6117cc4aae37333858080	D_0__Bacteria;D_1__Proteobacteria;D_2__Alphaproteobacteria;D_3__Rickettsiales;D_4__Rickettsiaceae;D_5__Rickettsia;Ambiguous_taxa	16	0	0	0	0	0	0	0	0	0	0	0	0	0	0	0	0	0	0	0	0	0	0	0	0	0	0	0	0	0	0	0	0	0	0	0	0	0	0	0	0	0	0	0	0	0	0	0
9170730024d1968d15c86f2777ca6b8b	D_0__Bacteria;D_1__Proteobacteria;D_2__Gammaproteobacteria;D_3__Enterobacteriales;D_4__Enterobacteriaceae	11	0	0	0	0	0	0	0	0	0	0	0	0	0	0	0	0	0	0	0	0	0	0	0	0	0	0	0	0	0	0	0	0	0	0	0	0	0	0	0	0	0	0	0	0	0	0	0
09357d3d94e2c70aa0bba793a773c643	D_0__Bacteria	10	0	0	0	0	0	0	0	0	0	0	0	0	0	0	0	0	0	0	0	0	0	0	0	0	0	0	0	0	0	0	0	0	0	0	0	0	0	0	0	0	0	0	0	0	0	0	0
36fd9242bbe59665aad0e5583672b0f1	D_0__Bacteria;D_1__Proteobacteria;D_2__Gammaproteobacteria;D_3__Enterobacteriales;D_4__Enterobacteriaceae;D_5__Escherichia-Shigella;D_6__Escherichia coli	10	0	0	0	0	0	0	0	0	0	0	0	0	0	0	0	0	0	0	0	0	0	0	0	0	0	0	0	0	0	0	0	0	0	0	0	0	0	0	0	0	0	0	0	0	0	0	0
44c1fb5a6365e77ef2fe40411146bf8c	D_0__Bacteria	8	0	0	0	0	0	0	0	0	0	0	0	0	0	0	0	0	0	0	0	0	0	0	0	0	0	0	0	0	0	0	0	0	0	0	0	0	0	0	0	0	0	0	0	0	0	0	0
	sum →	2553753	14207	13256	11154	13181	9734	14994	9299	14571	13047	4694	15272	5809	14176	7447	12886	9348	18693	9245	9277	10793	11918	12670	3032	15102	14951	10680	10607	12396	13559	9685	9921	8569	5885	10096	9445	12501	12818	15726	11742	20234	3116	5820	13343	9261	13632	3409	8920
[truncated: 161 more columns]

## Sheet: ESVTable(filtered)
ESVs highlighted in blue below are differentially abundant depending on Nosema load and individual resistance to Nosema infection (IndResist).	sum ↓ Sample →		13.04.5.dpi.CTRL.1	13.04.5.dpi.NOS.1	13.04.5.dpi.NOS.2	13.04.5.dpi.NOS.4	13.23.10dpi.CTRL.5	13.23.10dpi.RED.NOS.1	13.23.21dpi.CTRL.1	13.23.21dpi.CTRL.2	13.23.21dpi.CTRL.6	13.23.21dpi.CTRL.8	13.23.21dpi.NOS.1	13.23.21dpi.NOS.2	13.23.21dpi.NOS.3	13.23.21dpi.NOS.4	16..21dpi.NOS.7.BROKEN.LABLE.	16.08.10dpi.CTRL.1	16.08.10dpi.CTRL.2	16.08.10dpi.CTRL.4	16.08.10dpi.CTRL.5	16.08.10dpi.NOS.1	16.08.10dpi.NOS.3	16.08.21dpi.CTRL.1	16.08.21dpi.CTRL.2	16.08.21dpi.NOS.1	16.08.21dpi.NOS.4.or.6.	16.08.21dpi.NOS.5	16.08.5.dpi.CTRL.1	16.08.5.dpi.CTRL.2	16.08.5.dpi.CTRL.5	16.08.5.dpi.NOS.3	16.09.10dpi.CRTL.4	16.09.10dpi.CTRL.2	16.09.10dpi.CTRL.3	16.09.10dpi.NOS.1.	16.09.10dpi.NOS.2	16.09.10dpi.NOS.3	16.09.10dpi.NOS.5	16.09.21dpi.CRTL.3	16.09.21dpi.CTRL.10	16.09.21dpi.CTRL.2	16.09.21dpi.CTRL.4..	16.09.21dpi.CTRL.7	16.09.21dpi.NOS.2	16.09.21dpi.NOS.4	16.09.21dpi.NOS.5	16.09.21dpi.NOS.7	16.09.21dpi.NOS.9.or.4.
	Treatment →		CTRL	NOS	NOS	NOS	CTRL	NOS	CTRL	CTRL	CTRL	CTRL	NOS	NOS	NOS	NOS	NOS	CTRL	CTRL	CTRL	CTRL	NOS	NOS	CTRL	CTRL	NOS	NOS	NOS	CTRL	CTRL	CTRL	NOS	CTRL	CTRL	CTRL	NOS	NOS	NOS	NOS	CTRL	CTRL	CTRL	CTRL	CTRL	NOS	NOS	NOS	NOS	NOS
	Day →		5	5	5	5	10	10	21	21	21	21	21	21	21	21	21	10	10	10	10	10	10	21	21	21	21	21	5	5	5	5	10	10	10	10	10	10	10	21	21	21	21	21	21	21	21	21	21
	Colony →		13.04	13.04	13.04	13.04	13.23	13.23	13.23	13.23	13.23	13.23	13.23	13.23	13.23	13.23	16.1	16.08	16.08	16.08	16.08	16.08	16.08	16.08	16.08	16.08	16.08	16.08	16.08	16.08	16.08	16.08	16.09	16.09	16.09	16.09	16.09	16.09	16.09	16.09	16.09	16.09	16.09	16.09	16.09	16.09	16.09	16.09	16.09
ESV ID ↓	Taxonomy ↓ Colony infection level →	Total Read count ↓ Colony infection level →	L	L	L	L	H	H	H	H	H	H	H	H	H	H	L	L	L	L	L	L	L	L	L	L	L	L	L	L	L	L	L	L	L	L	L	L	L	L	L	L	L	L	L	L	L	L	L
9b8ff2d8864051ec12689ad2bde5b5c5	D_0__Bacteria;D_1__Proteobacteria;D_2__Betaproteobacteria;D_3__Neisseriales;D_4__Neisseriaceae;D_5__Snodgrassella	197365	92	1783	2092	1685	1897	678	917	468	1489	658	785	446	2931	457	1980	750	216	1330	945	224	587	726	1706	2579	1094	2211	967	1519	74	1509	1743	0	1124	538	0	0	1439	371	225	1888	848	807	231	1478	0	6347	1935
2f0aae74d4f47a8f3ffd6c5924ffae29	D_0__Bacteria;D_1__Proteobacteria;D_2__Betaproteobacteria;D_3__Neisseriales;D_4__Neisseriaceae;D_5__Snodgrassella	196409	130	1426	2335	1794	1775	598	648	468	1958	831	682	330	2223	431	2620	730	183	1748	981	240	603	672	1660	3230	1509	2202	689	1775	49	1597	2317	0	1428	467	0	0	1423	369	199	1766	807	1000	193	1161	0	4511	2284
4322f04383b413e052907cd8131d1081	D_0__Bacteria;D_1__Proteobacteria;D_2__Betaproteobacteria;D_3__Neisseriales;D_4__Neisseriaceae;D_5__Snodgrassella;Ambiguous_taxa	66178	3282	0	794	626	0	0	0	0	0	726	0	103	0	0	0	143	321	524	335	705	0	1232	188	0	0	726	73	252	453	0	0	0	0	0	0	0	0	31	0	0	0	0	669	0	0	0	0
e7a3afa801b7f33a97bf5e3daad2b838	D_0__Bacteria;D_1__Proteobacteria;D_2__Betaproteobacteria;D_3__Neisseriales;D_4__Neisseriaceae;D_5__Snodgrassella;Ambiguous_taxa	62841	2655	0	659	640	0	0	0	0	0	514	0	124	0	0	0	203	315	441	293	745	0	1331	195	0	0	731	78	209	497	0	0	0	0	0	0	0	0	34	0	0	0	0	853	0	0	0	0
da275a87f048f046e4577678b4e0b1d0	D_0__Bacteria;D_1__Firmicutes;D_2__Bacilli;D_3__Lactobacillales;D_4__Lactobacillaceae;D_5__Lactobacillus;D_6__uncultured Lactobacillus sp.	60646	511	352	277	770	644	51	94	164	30	151	353	338	370	69	74	473	95	138	160	125	345	128	172	26	81	83	43	405	798	653	230	0	0	282	150	1217	373	65	61	47	101	59	586	0	343	1068	85
ba4b610fcf85769816cf243d9a2a61f8	D_0__Bacteria;D_1__Firmicutes;D_2__Bacilli;D_3__Lactobacillales;D_4__Lactobacillaceae;D_5__Lactobacillus;D_6__uncultured Lactobacillus sp.	59107	552	265	290	811	592	48	107	164	51	191	327	220	284	47	98	452	58	153	171	98	367	131	169	28	89	78	32	508	626	626	277	0	9	307	139	1107	349	60	65	57	85	50	545	0	291	856	124
8ff648e563522c61a8e7476f2fb18720	D_0__Bacteria;D_1__Proteobacteria;D_2__Gammaproteobacteria;D_3__Orbales;D_4__Orbaceae;D_5__Gilliamella;D_6__uncultured gamma proteobacterium	56614	841	958	497	146	1176	147	56	166	281	248	687	82	122	198	1335	306	441	625	644	302	388	622	729	310	285	137	391	0	48	239	0	0	0	41	39	0	137	296	46	78	0	130	164	0	0	0	0
a8a903012e1684fb3162208c92b46b06	D_0__Bacteria;D_1__Proteobacteria;D_2__Alphaproteobacteria;D_3__Rhodospirillales;D_4__Acetobacteraceae;D_5__Commensalibacter;Ambiguous_taxa	53347	9	0	70	0	158	497	64	242	524	1227	129	1037	554	82	647	636	1737	481	1012	405	607	446	596	352	170	782	530	265	7	30	2608	0	0	297	254	2714	1186	243	65	193	102	130	144	0	84	1854	778
2d0a592acb9e52368bb055f073d065c1	D_0__Bacteria;D_1__Proteobacteria;D_2__Alphaproteobacteria;D_3__Rhodospirillales;D_4__Acetobacteraceae;D_5__Commensalibacter;Ambiguous_taxa	51994	0	18	92	2	169	650	83	260	428	974	124	1450	745	103	478	668	1704	379	865	364	613	449	614	311	119	712	689	206	0	29	2014	0	0	319	313	2753	1307	261	56	181	91	102	149	0	101	2400	662
ca3e2cb8142837193334eb1ff2a30dfa	D_0__Bacteria;D_1__Proteobacteria;D_2__Gammaproteobacteria;D_3__Orbales;D_4__Orbaceae;D_5__Gilliamella;D_6__uncultured gamma proteobacterium	58054	897	422	312	767	1261	227	189	437	75	1024	483	370	0	332	35	123	1223	129	346	42	904	566	298	877	161	641	388	2462	198	194	0	0	0	63	25	0	75	101	185	45	815	98	103	267	1230	0	422
72c93421abff65b7fba010922bfd82ba	D_0__Bacteria;D_1__Proteobacteria;D_2__Gammaproteobacteria;D_3__Orbales;D_4__Orbaceae;D_5__Gilliamella;D_6__uncultured gamma proteobacterium	54252	700	1225	404	143	1198	205	55	165	242	183	779	94	174	183	995	317	450	537	627	332	378	671	837	287	217	167	474	0	50	241	0	0	0	24	48	0	141	305	50	76	0	119	171	0	0	0	0
90aa8c813d2cd335828b8c16e4d39c21	D_0__Bacteria;D_1__Proteobacteria;D_2__Gammaproteobacteria;D_3__Orbales;D_4__Orbaceae;D_5__Gilliamella;D_6__uncultured gamma proteobacterium	57434	728	557	250	764	1295	275	255	452	79	829	573	486	0	358	21	147	1330	109	300	42	938	579	320	717	116	685	516	2080	229	240	0	0	0	80	25	0	55	134	174	53	909	76	118	312	1534	0	329
31c7b380228bb74952fa643b0f367fe1	D_0__Bacteria;D_1__Proteobacteria;D_2__Gammaproteobacteria;D_3__Orbales;D_4__Orbaceae;D_5__Gilliamella;D_6__uncultured gamma proteobacterium	49646	180	158	219	750	607	150	0	0	205	0	522	0	0	7	0	252	0	75	0	0	213	63	310	0	0	205	0	0	30	553	0	0	0	413	372	0	0	0	0	807	0	680	870	0	0	0	0
04942a198520ee42a59ce1d6cde50267	D_0__Bacteria;D_1__Proteobacteria;D_2__Gammaproteobacteria;D_3__Orbales;D_4__Orbaceae;D_5__Gilliamella;D_6__uncultured gamma proteobacterium	47434	230	123	241	747	557	126	0	0	238	0	500	0	0	13	0	254	0	100	0	0	243	55	272	0	0	170	0	0	28	473	0	0	0	359	302	0	0	0	0	703	0	816	862	0	0	0	0
f69d6917b45743b487987cd854604518	D_0__Bacteria;D_1__Proteobacteria;D_2__Alphaproteobacteria;D_3__Rhizobiales;D_4__Bartonellaceae;D_5__Bartonella;D_6__uncultured Rhizobiales bacterium	42224	0	0	0	0	0	740	0	627	1372	163	0	115	1145	0	195	56	58	196	254	0	59	1246	0	0	478	947	816	0	0	0	948	0	2646	845	801	3183	301	2737	0	1080	1152	1492	564	1390	1394	0	923
d902b92d1eaafa5185f003ef968e6a28	D_0__Bacteria;D_1__Firmicutes;D_2__Bacilli;D_3__Lactobacillales;D_4__Lactobacillaceae;D_5__Lactobacillus;D_6__uncultured Lactobacillus sp.	42054	433	1070	764	206	397	74	150	506	46	260	323	202	629	249	308	88	366	410	82	68	216	133	379	191	125	41	0	220	63	345	0	0	0	48	0	0	101	189	78	31	313	23	157	0	141	0	405
65830d296c40fc34fed222175e24c059	D_0__Bacteria;D_1__Proteobacteria;D_2__Alphaproteobacteria;D_3__Rhizobiales;D_4__Bartonellaceae;D_5__Bartonella;D_6__uncultured Rhizobiales bacterium	42237	0	0	19	0	13	868	0	668	1039	121	0	148	1472	0	139	49	49	158	236	0	67	1251	0	0	380	947	1099	0	0	0	823	0	2192	958	1041	3384	304	2708	0	1161	1258	1154	544	1783	1814	0	824
463bf324571bce0793442e4adc84a569	D_0__Bacteria;D_1__Firmicutes;D_2__Bacilli;D_3__Lactobacillales;D_4__Lactobacillaceae;D_5__Lactobacillus;D_6__uncultured Lactobacillus sp.	40049	523	700	722	227	364	68	95	467	60	339	304	142	459	230	377	102	328	483	81	79	191	119	392	237	130	30	0	258	45	317	0	0	0	46	0	0	82	188	73	43	281	27	130	0	103	0	563
6d9198b32b5503f07feac661d77cf0e1	D_0__Bacteria;D_1__Firmicutes;D_2__Bacilli;D_3__Lactobacillales;D_4__Leuconostocaceae;D_5__Fructobacillus;Ambiguous_taxa	13608	0	0	0	0	0	0	1399	0	0	0	0	0	0	0	0	0	0	0	0	0	0	0	0	0	0	0	0	0	0	9	0	0	0	0	0	0	0	0	0	0	0	0	0	0	0	462	33
5b76b479e77671a0ce8cef53768ff7df	D_0__Bacteria;D_1__Firmicutes;D_2__Bacilli;D_3__Lactobacillales;D_4__Leuconostocaceae;D_5__Fructobacillus;Ambiguous_taxa	14236	17	0	0	0	0	0	1878	0	0	0	0	0	0	0	0	0	0	0	0	0	0	0	0	0	0	0	0	26	0	0	0	0	0	0	0	0	0	0	0	0	0	0	0	0	8	629	0
ae913953a1b61021fcb5f6d696e007ae	D_0__Bacteria;D_1__Firmicutes;D_2__Bacilli;D_3__Lactobacillales;D_4__Lactobacillaceae;D_5__Lactobacillus	37484	249	552	95	1288	463	0	64	209	0	184	213	488	66	0	44	167	317	212	217	82	110	46	184	0	0	112	0	424	55	194	111	0	0	0	0	83	42	0	0	0	0	0	236	71	48	446	0
84f4ac6d64dbb7839295b3d6e4347565	D_0__Bacteria;D_1__Firmicutes;D_2__Bacilli;D_3__Lactobacillales;D_4__Lactobacillaceae;D_5__Lactobacillus	36770	263	461	75	1352	435	0	62	210	0	199	196	289	58	0	52	120	325	286	235	74	106	0	136	0	0	119	0	431	46	179	110	0	0	0	0	75	34	0	0	0	0	0	249	55	40	322	0
09adb4626aea9244fee23e3453cbf6a6	D_0__Bacteria;D_1__Proteobacteria;D_2__Gammaproteobacteria;D_3__Pseudomonadales;D_4__Pseudomonadaceae;D_5__Pseudomonas	8012	0	0	0	6	14	0	485	0	0	0	0	0	0	0	0	0	0	0	0	1580	0	0	0	0	0	0	0	0	0	0	0	1589	0	0	0	0	0	0	0	0	0	0	0	0	4	159	0
10dedfe28fe883b691fcd9a6b1df0990	D_0__Bacteria;D_1__Proteobacteria;D_2__Gammaproteobacteria;D_3__Pseudomonadales;D_4__Pseudomonadaceae;D_5__Pseudomonas	8064	0	0	0	0	0	0	633	0	0	0	0	0	0	0	0	0	5	0	0	1508	0	0	0	0	0	8	0	0	0	0	0	1755	0	0	0	0	0	0	0	0	0	0	0	0	0	217	0
28b0e2627fe9d8e679fc84307b947e2d	D_0__Bacteria;D_1__Proteobacteria;D_2__Gammaproteobacteria;D_3__Orbales;D_4__Orbaceae;D_5__Gilliamella;D_6__uncultured gamma proteobacterium	23285	0	0	0	0	0	0	879	0	0	0	153	426	0	0	0	0	135	0	438	221	199	0	0	180	47	0	138	0	0	95	0	0	1516	0	0	0	0	1003	0	0	0	0	0	0	0	0	0
6f91f3182f007e29bd51f96ab042352d	D_0__Bacteria;D_1__Proteobacteria;D_2__Gammaproteobacteria;D_3__Orbales;D_4__Orbaceae;D_5__Gilliamella;D_6__uncultured gamma proteobacterium	22598	0	0	0	0	0	0	1074	0	0	0	149	599	0	0	0	0	136	0	348	227	218	0	0	147	35	0	178	0	0	97	0	0	1162	0	0	0	0	1021	0	0	0	0	0	0	0	0	0
25384c34d851329181064cada4a45139	D_0__Bacteria;D_1__Actinobacteria;D_2__Actinobacteria;D_3__Bifidobacteriales;D_4__Bifidobacteriaceae;D_5__Bifidobacterium;Ambiguous_taxa	22315	145	189	460	215	354	0	72	209	48	97	239	79	51	26	61	770	291	470	253	245	416	48	277	18	51	384	257	298	0	203	133	0	81	121	0	160	58	387	0	131	81	121	72	276	0	64	0
221685385b3d2b34044f90a1ed4ed020	D_0__Bacteria;D_1__Actinobacteria;D_2__Actinobacteria;D_3__Bifidobacteriales;D_4__Bifidobacteriaceae;D_5__Bifidobacterium;Ambiguous_taxa	22168	145	226	396	203	369	0	86	204	43	73	218	100	70	31	57	762	263	334	242	251	439	60	290	15	44	421	329	221	55	201	119	0	71	120	0	151	64	393	16	131	95	134	83	319	68	104	0
05a83b9f5f908ab8eb0978c6fefd70d6	D_0__Bacteria;D_1__Proteobacteria;D_2__Betaproteobacteria;D_3__Neisseriales;D_4__Neisseriaceae;D_5__Snodgrassella	17122	0	0	0	0	0	0	227	0	0	0	95	459	0	94	0	160	0	0	0	0	646	0	171	0	0	0	0	171	0	0	0	0	0	0	178	0	0	0	0	0	264	0	0	0	3176	0	0
8507a66b7a8fb5572e94a59e0b75629a	D_0__Bacteria;D_1__Proteobacteria;D_2__Betaproteobacteria;D_3__Neisseriales;D_4__Neisseriaceae;D_5__Snodgrassella	17193	0	0	0	0	0	0	177	0	0	0	74	337	0	75	0	131	0	0	0	0	605	0	171	0	0	0	0	241	0	0	0	0	0	0	143	0	0	0	0	0	251	0	0	0	2408	0	0
be80291f6a5f9063a08ad94af53a4cf5	D_0__Bacteria;D_1__Proteobacteria;D_2__Betaproteobacteria;D_3__Neisseriales;D_4__Neisseriaceae;D_5__Snodgrassella;Ambiguous_taxa	13748	0	0	0	0	0	0	0	0	0	0	0	1010	0	0	0	559	0	0	0	0	0	0	344	0	0	0	0	398	0	0	0	0	0	0	512	0	27	0	0	0	0	0	0	0	0	0	0
ebf5869fbfa83dca67119d9ca727cba2	D_0__Bacteria;D_1__Proteobacteria;D_2__Betaproteobacteria;D_3__Neisseriales;D_4__Neisseriaceae;D_5__Snodgrassella;Ambiguous_taxa	12911	0	0	0	0	0	0	0	0	0	0	0	728	0	0	0	544	0	0	0	0	0	0	290	0	0	0	0	466	0	0	0	0	0	0	391	0	14	0	0	0	0	0	0	0	0	0	0
975ffb3b4d555cb7c92b5a1d0391953e	D_0__Bacteria;D_1__Proteobacteria;D_2__Alphaproteobacteria;D_3__Rhizobiales;D_4__Bartonellaceae;D_5__Bartonella;D_6__uncultured Rhizobiales bacterium	8020	42	46	343	42	0	0	0	0	0	0	379	0	0	25	0	259	0	0	0	0	0	97	517	0	48	0	0	0	0	0	0	0	0	0	0	0	0	56	112	63	0	0	0	0	0	0	0
7ee4528ca2b01556d7fd9837f0c2fce1	D_0__Bacteria;D_1__Proteobacteria;D_2__Alphaproteobacteria;D_3__Rhizobiales;D_4__Bartonellaceae;D_5__Bartonella;D_6__uncultured Rhizobiales bacterium	8089	47	0	338	48	0	0	0	0	0	0	357	0	0	0	0	248	0	0	27	0	0	102	491	42	50	0	0	0	0	7	0	0	0	0	0	0	0	43	107	69	0	0	0	0	0	0	0
6ebb83c71dd411970d71b307321549ec	D_0__Bacteria;D_1__Firmicutes;D_2__Bacilli;D_3__Lactobacillales;D_4__Lactobacillaceae;D_5__Lactobacillus;D_6__uncultured Lactobacillus sp.	12354	52	255	32	274	87	0	0	0	94	71	149	88	103	0	231	36	0	62	0	0	0	171	246	276	149	221	0	43	0	0	0	0	0	0	0	15	0	0	0	167	185	0	38	160	0	0	0
5d5edcbe0e1bad04360587166f1c228e	D_0__Bacteria;D_1__Firmicutes;D_2__Bacilli;D_3__Lactobacillales;D_4__Lactobacillaceae;D_5__Lactobacillus;D_6__uncultured Lactobacillus sp.	12309	90	172	31	271	89	0	0	0	125	106	143	65	82	0	279	34	0	78	0	0	0	180	266	383	178	187	0	52	0	0	0	0	0	0	0	6	0	0	0	196	180	0	24	121	0	0	0
2528a2db4283ad9ba02ed0e09bbfb056	D_0__Bacteria;D_1__Proteobacteria;D_2__Gammaproteobacteria;D_3__Orbales;D_4__Orbaceae;D_5__Gilliamella;D_6__uncultured gamma proteobacterium	12266	0	0	0	65	0	0	0	256	0	0	113	0	0	0	32	94	0	56	0	0	0	0	0	305	0	0	0	0	0	104	0	0	0	0	0	0	0	0	0	0	0	0	0	0	0	0	0
996998cdeace881a27870d837309181e	D_0__Bacteria;D_1__Proteobacteria;D_2__Gammaproteobacteria;D_3__Orbales;D_4__Orbaceae;D_5__Gilliamella;D_6__uncultured gamma proteobacterium	12101	0	0	0	75	0	0	0	280	0	0	106	0	0	0	34	120	0	68	0	0	0	0	0	336	0	0	0	0	0	89	0	0	0	0	0	0	0	0	0	0	0	0	0	0	0	0	0
fa7abf47782e60a0fea81fe0ad273fda	D_0__Bacteria;D_1__Proteobacteria;D_2__Gammaproteobacteria;D_3__Orbales;D_4__Orbaceae;D_5__Gilliamella;D_6__uncultured gamma proteobacterium	8172	0	0	0	260	0	0	415	0	0	0	0	0	0	0	0	0	226	0	0	0	0	0	0	0	0	0	0	0	0	0	0	0	0	35	0	0	0	113	0	131	0	0	0	891	0	0	901
be6351974adcaf37d18f54be816165cf	D_0__Bacteria;D_1__Proteobacteria;D_2__Gammaproteobacteria;D_3__Orbales;D_4__Orbaceae;D_5__Gilliamella;D_6__uncultured gamma proteobacterium	8049	0	0	0	265	0	0	290	0	0	0	0	0	0	0	0	0	264	0	0	0	0	0	0	0	0	0	0	0	0	0	0	0	0	40	0	0	0	101	0	96	0	0	0	721	0	0	1129
c6901755342d30e9313d4de46f2d46d7	D_0__Bacteria;D_1__Firmicutes;D_2__Bacilli;D_3__Lactobacillales;D_4__Lactobacillaceae;D_5__Lactobacillus;D_6__uncultured Lactobacillus sp.	9776	99	0	82	78	147	0	0	36	0	32	0	37	22	0	0	77	0	37	34	0	0	27	88	0	0	0	0	80	0	0	31	0	0	0	0	0	0	0	0	0	0	0	0	0	37	69	0
ac1f30bef8c4a003d6b9f513fa662853	D_0__Bacteria;D_1__Firmicutes;D_2__Bacilli;D_3__Lactobacillales;D_4__Lactobacillaceae;D_5__Lactobacillus;D_6__uncultured Lactobacillus sp.	9518	73	0	81	80	169	0	0	34	0	23	0	46	27	0	0	83	0	20	30	0	0	26	89	0	0	0	0	55	0	0	18	0	0	0	0	0	0	0	0	0	0	0	0	0	31	96	0
b90d3693e1b4579b685c9eff90f04eea	D_0__Bacteria;D_1__Proteobacteria;D_2__Gammaproteobacteria;D_3__Orbales;D_4__Orbaceae;D_5__Gilliamella;D_6__uncultured gamma proteobacterium	8176	0	0	54	74	0	0	102	0	95	0	169	362	691	0	0	0	0	0	0	0	0	0	121	190	100	0	0	0	0	68	0	0	0	0	0	20	0	0	0	0	0	0	0	0	0	0	0
9db163e0ae7cd87abbf827ce30d6e56b	D_0__Bacteria;D_1__Firmicutes;D_2__Bacilli;D_3__Lactobacillales;D_4__Lactobacillaceae;D_5__Lactobacillus;D_6__uncultured Lactobacillus sp.	8465	0	0	0	0	0	0	0	0	0	0	53	58	0	0	0	0	0	0	0	0	0	0	0	0	0	14	0	14	0	0	27	0	0	25	11	26	0	0	0	0	0	63	0	0	130	0	0
678025976a38a8d41debe322ccf17de9	D_0__Bacteria;D_1__Proteobacteria;D_2__Gammaproteobacteria;D_3__Orbales;D_4__Orbaceae;D_5__Gilliamella;D_6__uncultured gamma proteobacterium	6894	0	0	0	0	55	0	0	0	0	0	75	0	0	0	0	252	29	0	102	0	0	0	0	303	41	85	0	0	0	81	0	0	0	37	0	0	600	0	75	0	0	0	185	0	0	0	0
c8b879a52121ae875473496c709a3489	D_0__Bacteria;D_1__Proteobacteria;D_2__Gammaproteobacteria;D_3__Orbales;D_4__Orbaceae;D_5__Gilliamella	4753	0	0	0	15	0	0	0	0	0	0	20	0	0	0	0	0	0	0	0	0	0	0	0	0	0	0	0	0	0	0	68	0	0	0	0	0	0	17	0	0	0	0	0	0	0	0	0
6a76acbcdaf98e759950f9b58b56d918	D_0__Bacteria;D_1__Proteobacteria;D_2__Gammaproteobacteria;D_3__Orbales;D_4__Orbaceae;D_5__Gilliamella	4758	0	0	0	13	0	0	0	0	0	0	18	0	0	0	0	0	0	0	0	0	0	0	0	0	0	0	0	0	0	0	90	0	0	0	0	0	0	11	0	0	0	0	0	0	0	0	0
c0cf595f24cc3270c1b8d6110268ab4c	D_0__Bacteria;D_1__Proteobacteria;D_2__Gammaproteobacteria;D_3__Orbales;D_4__Orbaceae;D_5__Gilliamella;D_6__uncultured gamma proteobacterium	6520	0	0	0	0	38	0	0	0	0	0	81	0	0	0	0	272	45	0	90	0	0	0	0	265	21	68	0	0	0	97	0	0	0	37	0	0	644	0	61	0	0	0	182	0	0	0	0
d8eeb9a315e204ef92dbd23314b65449	D_0__Bacteria;D_1__Firmicutes;D_2__Bacilli;D_3__Lactobacillales;D_4__Lactobacillaceae;D_5__Lactobacillus;D_6__uncultured Lactobacillus sp.	7017	0	0	0	0	0	0	0	0	0	0	32	30	0	0	0	0	0	0	0	0	0	0	0	0	0	2	0	20	0	0	53	0	0	24	6	38	0	0	0	0	0	88	0	0	102	0	0
177a469e60f14aeeca68224160e9e5c8	D_0__Bacteria;D_1__Firmicutes;D_2__Bacilli;D_3__Lactobacillales;D_4__Lactobacillaceae;D_5__Lactobacillus	5931	0	0	0	0	0	0	0	0	0	0	0	0	0	0	0	0	92	0	0	0	2	0	0	0	0	0	692	27	0	0	0	0	0	0	0	7	10	0	0	0	0	0	0	77	0	84	0
93b6d760b9c77b1915fa2f472cf0d4a3	D_0__Bacteria;D_1__Firmicutes;D_2__Bacilli;D_3__Lactobacillales;D_4__Lactobacillaceae;D_5__Lactobacillus	5512	0	0	0	0	0	0	0	0	0	0	0	0	0	0	0	0	76	0	0	0	5	0	0	0	0	0	450	43	0	0	0	0	52	0	0	4	8	0	0	0	0	0	0	62	0	57	0
14065943f14f7158ce99ab46ab6b112a	D_0__Bacteria;D_1__Firmicutes;D_2__Bacilli;D_3__Lactobacillales;D_4__Lactobacillaceae;D_5__Lactobacillus	5126	0	44	18	56	55	90	0	0	0	0	0	50	53	0	0	50	479	46	49	0	39	0	61	0	0	0	148	0	0	0	73	0	0	0	0	35	0	0	20	50	25	134	225	62	36	29	0
32d92357721e814676bb012490314f79	D_0__Bacteria;D_1__Firmicutes;D_2__Bacilli;D_3__Lactobacillales;D_4__Lactobacillaceae;D_5__Lactobacillus	4626	0	24	17	66	0	74	0	19	0	0	0	30	0	0	49	38	497	0	60	0	0	0	72	0	20	21	97	37	0	16	92	0	0	0	0	40	0	0	0	55	0	131	212	49	0	25	21
e08ad98df40e6e23b5e8935865283885	D_0__Bacteria;D_1__Actinobacteria;D_2__Actinobacteria;D_3__Bifidobacteriales;D_4__Bifidobacteriaceae;D_5__Bifidobacterium;Ambiguous_taxa	4375	32	30	56	0	33	0	15	0	0	23	324	42	0	0	0	22	0	0	62	0	38	9	49	75	18	0	0	0	0	0	0	0	0	0	0	0	0	27	0	58	0	0	0	0	0	0	0
63e50a9b8f6f1e3958d7e457fecb2bc8	D_0__Bacteria;D_1__Actinobacteria;D_2__Actinobacteria;D_3__Bifidobacteriales;D_4__Bifidobacteriaceae;D_5__Bifidobacterium;Ambiguous_taxa	4342	20	30	41	0	43	0	30	0	0	15	331	59	0	0	0	43	0	0	51	0	63	8	60	62	11	0	0	0	0	0	0	0	0	0	0	0	0	27	0	73	0	0	0	0	0	0	0
655d5a8ea1aee1c6309f17c709fe6b57	D_0__Bacteria;D_1__Firmicutes;D_2__Bacilli;D_3__Lactobacillales;D_4__Lactobacillaceae;D_5__Lactobacillus;D_6__Lactobacillus kunkeei	3042	0	0	0	0	22	10	0	41	14	0	23	35	11	0	0	0	0	0	30	4	78	29	0	0	0	30	26	0	0	47	0	0	36	0	0	0	194	10	0	0	0	0	13	0	0	58	0
96dd4b47c2f5bee8caaccc3f6c0e22e3	D_0__Bacteria;D_1__Firmicutes;D_2__Bacilli;D_3__Lactobacillales;D_4__Lactobacillaceae;D_5__Lactobacillus;D_6__Lactobacillus kunkeei	2572	0	0	0	0	0	0	0	0	28	15	34	0	0	22	0	17	8	0	39	0	36	0	0	0	0	35	0	56	0	40	73	0	0	0	0	35	179	0	0	0	0	0	0	0	0	0	0
881e889a6043657a701c523882e55029	D_0__Bacteria;D_1__Proteobacteria;D_2__Alphaproteobacteria;D_3__Rhodospirillales;D_4__Acetobacteraceae;D_5__Commensalibacter;Ambiguous_taxa	2692	0	0	0	0	0	0	0	0	0	0	0	0	0	0	0	0	0	0	0	0	0	0	0	0	0	0	0	0	0	0	0	0	0	0	0	0	0	0	0	0	0	0	0	0	0	0	0
c770626b7ecbe5b3328bfedb254e38eb	D_0__Bacteria;D_1__Proteobacteria;D_2__Alphaproteobacteria;D_3__Rhodospirillales;D_4__Acetobacteraceae;D_5__Commensalibacter;Ambiguous_taxa	2832	0	0	0	0	0	0	0	0	0	0	0	0	0	0	0	0	0	0	0	0	0	0	0	0	0	0	0	0	0	0	0	0	0	0	0	0	0	0	0	0	0	0	0	0	0	0	0
0a20a8ff08a4252f975a7c3a35705435	D_0__Bacteria;D_1__Proteobacteria;D_2__Alphaproteobacteria;D_3__Rhizobiales;D_4__Bartonellaceae;D_5__Bartonella;D_6__uncultured Rhizobiales bacterium	3741	0	0	0	0	0	96	0	209	0	0	0	0	74	0	0	0	0	0	0	0	0	616	0	0	0	0	0	0	0	0	0	0	535	84	143	270	0	0	0	362	0	0	0	58	0	0	0
163a82b3588e7866330888457cd2a3a3	D_0__Bacteria;D_1__Proteobacteria;D_2__Alphaproteobacteria;D_3__Rhizobiales;D_4__Bartonellaceae;D_5__Bartonella;D_6__uncultured Rhizobiales bacterium	3767	0	0	0	0	0	118	0	260	0	0	0	0	89	0	0	0	0	0	0	0	0	662	0	0	0	0	0	0	0	0	0	0	426	84	185	261	0	0	0	409	0	0	0	115	0	0	0
9af26d1be0348392bedb0f15c34c2af3	D_0__Bacteria;D_1__Proteobacteria;D_2__Gammaproteobacteria;D_3__Enterobacteriales;D_4__Enterobacteriaceae;D_5__Salmonella	3327	0	0	0	0	0	0	932	0	0	0	0	0	40	0	0	0	0	0	0	0	0	0	0	0	0	0	0	0	0	0	0	0	0	0	0	0	0	0	0	0	0	0	0	0	0	0	132
da86f9a4d77d46a600e56e3bef8cc283	D_0__Bacteria;D_1__Proteobacteria;D_2__Gammaproteobacteria;D_3__Enterobacteriales;D_4__Enterobacteriaceae;D_5__Salmonella	3148	0	0	0	0	0	0	658	0	0	0	9	0	27	0	0	0	0	0	0	0	0	0	0	0	0	0	0	0	0	0	0	0	0	0	0	0	0	0	0	0	0	0	0	0	0	0	170
ac5ff9a50f5c602625ceb7535670210a	D_0__Bacteria;D_1__Proteobacteria;D_2__Alphaproteobacteria;D_3__Rhodospirillales;D_4__Acetobacteraceae;D_5__Bombella	3255	0	0	0	0	0	0	0	0	59	0	0	0	0	0	33	0	21	0	0	0	0	0	0	0	0	8	0	0	0	0	0	0	32	0	0	0	0	0	0	59	0	0	0	11	0	75	0
13151349150cb03bd512781daa4e1cf3	D_0__Bacteria;D_1__Proteobacteria;D_2__Alphaproteobacteria;D_3__Rhodospirillales;D_4__Acetobacteraceae;D_5__Bombella	2809	0	0	0	0	0	0	0	0	43	0	0	5	0	0	0	0	0	0	0	0	0	0	0	0	0	16	0	0	0	0	0	0	29	0	0	0	0	0	0	0	0	0	0	10	0	87	0
e8bee59361b1d6a3ee7586243cf9696e	D_0__Bacteria;D_1__Bacteroidetes;D_2__Flavobacteriia;D_3__Flavobacteriales;D_4__Flavobacteriaceae;D_5__Apibacter;Ambiguous_taxa	2920	0	0	0	0	0	0	0	0	0	0	0	0	0	0	0	0	0	0	0	0	65	0	0	0	0	0	0	0	0	177	0	0	0	0	0	0	0	0	0	0	0	0	0	0	0	0	0
ec5c3435dbcde32dbd17d09e33bfdda3	D_0__Bacteria;D_1__Bacteroidetes;D_2__Flavobacteriia;D_3__Flavobacteriales;D_4__Flavobacteriaceae;D_5__Apibacter;Ambiguous_taxa	2812	0	0	0	0	0	0	0	0	0	0	0	0	0	0	0	0	0	0	0	0	73	0	0	0	0	0	0	0	0	170	0	0	0	0	0	0	0	0	0	0	0	0	0	0	0	0	0
639aa17d662c44b1214a28a8eeabc401	D_0__Bacteria;D_1__Actinobacteria;D_2__Actinobacteria;D_3__Bifidobacteriales;D_4__Bifidobacteriaceae;D_5__Bifidobacterium;Ambiguous_taxa	1070	0	0	0	0	0	0	0	0	0	0	0	0	0	0	0	0	39	0	0	0	53	0	0	0	0	0	0	0	0	0	0	0	0	0	0	81	0	0	0	0	110	0	47	106	0	0	0
223b5f6f8a7f3e76066d764a27034cbe	D_0__Bacteria;D_1__Actinobacteria;D_2__Actinobacteria;D_3__Bifidobacteriales;D_4__Bifidobacteriaceae;D_5__Bifidobacterium;Ambiguous_taxa	1098	0	0	0	0	0	0	0	0	0	0	0	0	0	0	0	0	54	0	0	0	56	0	0	0	0	0	0	0	0	0	0	0	0	0	0	70	0	0	0	0	91	0	56	91	0	0	0
c58ebecccbc97a9309c976daf4f15e05	D_0__Bacteria;D_1__Actinobacteria;D_2__Actinobacteria;D_3__Bifidobacteriales;D_4__Bifidobacteriaceae;D_5__Bifidobacterium;Ambiguous_taxa	845	0	0	0	0	0	0	0	0	0	0	0	0	0	0	0	0	0	0	0	0	0	0	0	0	0	0	0	0	0	0	0	0	0	0	0	104	0	37	0	0	35	0	0	0	0	0	27
fd1a605f895b3a17fb227d9253ff54a3	D_0__Bacteria;D_1__Firmicutes;D_2__Bacilli;D_3__Lactobacillales;D_4__Lactobacillaceae;D_5__Lactobacillus;D_6__uncultured Lactobacillus sp.	1965	0	0	0	0	0	0	0	0	0	0	0	0	0	0	0	0	0	0	0	0	0	0	0	0	0	0	0	0	0	0	0	0	0	0	0	106	0	0	0	0	0	0	0	0	0	0	0
ebb6b27bd27ed357c779acee4d4e687f	D_0__Bacteria;D_1__Actinobacteria;D_2__Actinobacteria;D_3__Bifidobacteriales;D_4__Bifidobacteriaceae;D_5__Bifidobacterium;Ambiguous_taxa	855	0	0	0	0	0	0	0	0	0	0	0	0	0	0	0	0	0	0	0	0	0	0	0	0	0	0	0	0	0	0	0	0	0	0	0	119	0	33	0	0	27	0	0	0	0	0	0
8b3dfe9462b215e4c0454044b193dceb	D_0__Bacteria;D_1__Firmicutes;D_2__Bacilli;D_3__Lactobacillales;D_4__Lactobacillaceae;D_5__Lactobacillus;D_6__uncultured Lactobacillus sp.	1813	0	0	0	0	0	0	0	0	0	0	0	0	0	0	0	0	0	0	0	0	0	0	0	0	0	0	0	0	0	0	0	0	0	0	0	113	0	0	0	0	0	0	0	0	0	0	0
a8d7b5aaede369808f5674e56aeff860	D_0__Bacteria;D_1__Firmicutes;D_2__Bacilli;D_3__Lactobacillales;D_4__Lactobacillaceae;D_5__Lactobacillus;D_6__uncultured Lactobacillus sp.	1918	0	0	0	0	0	0	0	0	0	0	0	0	0	0	0	0	0	0	0	0	0	0	0	0	0	0	0	0	0	0	0	0	0	0	0	0	0	0	0	0	0	0	0	0	0	0	0
2d3e1076ee0274cce2de8772599c431b	D_0__Bacteria;D_1__Actinobacteria;D_2__Actinobacteria;D_3__Bifidobacteriales;D_4__Bifidobacteriaceae;D_5__Bifidobacterium;Ambiguous_taxa	1118	45	0	0	89	0	0	0	0	0	0	0	0	0	0	0	0	95	0	0	157	0	0	0	0	0	0	57	0	0	0	0	0	0	0	0	0	0	0	0	0	0	0	0	0	0	31	0
a09e15539512b2f603a28ea9127656b0	D_0__Bacteria;D_1__Actinobacteria;D_2__Actinobacteria;D_3__Bifidobacteriales;D_4__Bifidobacteriaceae;D_5__Bifidobacterium;Ambiguous_taxa	1087	26	0	0	81	0	0	0	0	0	0	0	0	0	0	0	0	97	0	0	144	0	0	0	0	0	0	67	0	0	0	0	0	0	0	0	0	0	0	0	0	0	0	0	0	0	70	0
1f45eed6aca1b1a9da718489776fda7a	D_0__Bacteria;D_1__Firmicutes;D_2__Bacilli;D_3__Lactobacillales;D_4__Lactobacillaceae;D_5__Lactobacillus;D_6__Lactobacillus kunkeei	836	0	0	0	0	0	0	0	0	48	0	14	0	0	0	0	0	0	0	0	0	47	0	0	0	0	12	0	0	0	0	0	0	0	0	31	0	27	0	0	0	0	0	0	0	0	0	0
dacf0dbca75a877637ad8dd9d05a640d	D_0__Bacteria;D_1__Firmicutes;D_2__Bacilli;D_3__Lactobacillales;D_4__Lactobacillaceae;D_5__Lactobacillus;D_6__Lactobacillus kunkeei	832	0	0	0	0	0	0	0	0	62	0	13	0	0	0	0	0	0	0	0	0	48	0	0	0	0	13	0	0	0	0	0	0	0	0	0	0	17	0	0	0	0	0	0	0	0	0	0
62a1a26447c2e1a3a9b8853e9fd6aa38	D_0__Bacteria;D_1__Proteobacteria;D_2__Gammaproteobacteria;D_3__Orbales;D_4__Orbaceae;D_5__Gilliamella;D_6__uncultured gamma proteobacterium	1294	0	0	0	0	0	0	37	0	0	0	0	0	0	0	283	0	0	0	0	0	0	0	0	0	0	0	0	0	0	0	0	0	0	0	0	0	0	0	0	0	0	0	0	0	0	0	0
003c79fd88c29f64e0abfebbcbcf2ed4	D_0__Bacteria;D_1__Proteobacteria;D_2__Alphaproteobacteria;D_3__Rhizobiales;D_4__Bartonellaceae;D_5__Bartonella;D_6__uncultured Rhizobiales bacterium	1521	0	0	0	0	0	0	0	0	0	0	0	0	0	0	0	0	0	0	0	0	0	0	0	0	0	0	0	0	0	0	0	0	0	0	0	0	0	0	0	0	0	0	0	0	0	0	0
43928596178c546e878fd3111a885723	D_0__Bacteria;D_1__Proteobacteria;D_2__Gammaproteobacteria;D_3__Orbales;D_4__Orbaceae;D_5__Gilliamella;D_6__uncultured gamma proteobacterium	127	0	0	0	0	0	0	0	0	0	0	0	0	0	0	0	0	0	0	0	0	0	0	0	0	0	0	0	0	0	0	0	0	0	0	0	0	0	0	0	0	0	0	0	0	0	0	0
430bd89d116cb6933b1f9a62a78a493f	D_0__Bacteria;D_1__Proteobacteria;D_2__Gammaproteobacteria;D_3__Orbales;D_4__Orbaceae;D_5__Gilliamella;D_6__uncultured gamma proteobacterium	918	0	0	0	0	0	0	0	0	0	0	31	201	0	0	0	0	0	0	0	0	0	0	0	0	0	0	0	0	0	0	0	0	0	0	0	0	0	133	0	68	0	0	0	0	0	0	0
08937f6e30646416f36a04458844c05d	D_0__Bacteria;D_1__Proteobacteria;D_2__Gammaproteobacteria;D_3__Orbales;D_4__Orbaceae;D_5__Gilliamella;D_6__uncultured gamma proteobacterium	1153	0	0	0	0	0	0	69	0	0	0	0	0	0	0	202	0	0	0	0	0	0	0	0	0	0	0	0	0	0	0	0	0	0	0	0	0	0	0	0	0	0	0	0	0	0	0	0
a577e762e203c3ddafcc0967a9cce9c0	D_0__Bacteria;D_1__Proteobacteria;D_2__Gammaproteobacteria;D_3__Orbales;D_4__Orbaceae;D_5__Gilliamella;D_6__uncultured gamma proteobacterium	881	0	0	0	0	0	0	0	0	0	0	38	156	0	0	0	0	0	0	0	0	0	0	0	0	0	0	0	0	0	0	0	0	0	0	0	0	0	135	0	53	0	0	0	0	0	0	0
8f6fe471157e7a7d8e26a65ffb4257e0	D_0__Bacteria;D_1__Proteobacteria;D_2__Alphaproteobacteria;D_3__Rhizobiales;D_4__Bartonellaceae;D_5__Bartonella;D_6__uncultured Rhizobiales bacterium	1361	0	0	0	0	0	0	0	0	0	0	0	0	0	0	0	0	0	0	0	0	0	0	0	0	0	0	0	0	0	0	0	0	0	0	0	0	0	0	0	0	0	0	0	0	0	0	0
18bb50b4be16ef72b908f52697038f2a	D_0__Bacteria;D_1__Proteobacteria;D_2__Gammaproteobacteria;D_3__Orbales;D_4__Orbaceae;D_5__Gilliamella;D_6__uncultured gamma proteobacterium	959	0	0	0	0	0	0	0	0	0	0	0	0	0	0	0	0	0	0	0	0	0	0	0	0	29	0	0	0	0	0	0	0	0	0	0	0	0	0	0	0	0	0	0	0	0	0	0
36445cb3605fc0433217d35d010ebd01	D_0__Bacteria;D_1__Proteobacteria;D_2__Gammaproteobacteria;D_3__Pseudomonadales;D_4__Moraxellaceae;D_5__Acinetobacter	438	0	0	0	0	0	0	0	0	0	0	0	0	0	0	0	0	0	0	0	164	0	0	0	0	0	0	0	0	0	0	0	36	0	0	0	0	0	0	0	0	0	0	0	0	0	0	0
dc25a40d9cb08779cee40b3a7bccc168	D_0__Bacteria;D_1__Firmicutes;D_2__Bacilli;D_3__Lactobacillales;D_4__Lactobacillaceae;D_5__Lactobacillus;D_6__uncultured Lactobacillus sp.	989	31	33	43	0	0	0	0	28	0	0	0	0	17	0	0	0	0	0	0	0	0	0	0	0	0	0	0	181	0	0	0	0	0	0	0	0	0	10	0	0	0	0	0	0	0	0	0
f9d63affb8379ce57c1329c2d3a81dd6	D_0__Bacteria;D_1__Firmicutes;D_2__Bacilli;D_3__Lactobacillales;D_4__Lactobacillaceae;D_5__Lactobacillus;D_6__uncultured Lactobacillus sp.	982	20	35	34	0	0	0	0	32	0	0	0	0	29	0	0	0	0	0	0	0	0	0	0	0	0	0	0	150	0	0	0	0	0	0	0	0	0	17	0	0	0	0	0	0	0	0	0
01069788ac6698b7bf08f3cac9736d58	D_0__Bacteria;D_1__Proteobacteria;D_2__Gammaproteobacteria;D_3__Orbales;D_4__Orbaceae;D_5__Gilliamella;D_6__uncultured gamma proteobacterium	776	0	0	0	0	0	0	0	0	0	0	0	0	0	0	0	0	0	0	0	0	0	0	0	0	24	0	0	0	0	0	0	0	0	0	0	0	0	0	0	0	0	0	0	0	0	0	0
22fb648123daec529aa9608b85627974	D_0__Bacteria;D_1__Proteobacteria;D_2__Alphaproteobacteria;D_3__Rhizobiales;D_4__Methylobacteriaceae;D_5__Methylobacterium;D_6__Methylobacterium radiotolerans	175	0	0	0	0	0	0	0	0	0	0	0	0	0	0	0	0	0	0	0	0	0	0	0	0	0	0	0	0	0	0	0	0	0	0	0	0	0	0	0	0	0	0	0	0	0	0	0
b0d47bd2320bbed0481032af8af5679c	D_0__Bacteria;D_1__Proteobacteria;D_2__Gammaproteobacteria;D_3__Pseudomonadales;D_4__Pseudomonadaceae;D_5__Pseudomonas	1085	0	0	0	0	0	0	0	0	0	0	0	0	0	0	0	0	0	0	105	0	0	0	0	0	0	0	0	0	0	0	0	0	0	0	0	0	0	0	0	0	0	0	0	0	0	0	0
5ab2b4f489cb77c8b0f58dca3c8037f9	D_0__Bacteria;D_1__Proteobacteria;D_2__Betaproteobacteria;D_3__Burkholderiales;D_4__Burkholderiaceae;D_5__Ralstonia	152	0	0	0	0	0	0	0	0	0	0	0	0	0	0	0	0	0	0	0	0	0	0	0	0	0	0	0	0	0	0	0	32	0	0	0	0	0	0	0	0	0	0	0	0	0	0	0
9cebdeee4c33329c67fff8f826f25a8b	D_0__Bacteria;D_1__Proteobacteria;D_2__Gammaproteobacteria;D_3__Pseudomonadales;D_4__Pseudomonadaceae;D_5__Pseudomonas	1020	0	0	0	0	0	0	0	0	0	0	0	0	0	0	0	0	0	0	102	0	0	0	0	0	0	0	0	0	0	0	0	0	0	0	0	0	0	0	0	0	0	0	0	0	0	0	0
22b40c0347299b50f82f825791b5c62e	D_0__Bacteria;D_1__Proteobacteria;D_2__Gammaproteobacteria;D_3__Orbales;D_4__Orbaceae;D_5__Gilliamella;D_6__uncultured gamma proteobacterium	550	0	0	0	0	0	0	0	0	0	0	0	240	0	0	0	0	0	0	0	0	0	0	0	0	0	0	0	0	0	0	0	0	0	0	0	0	0	116	0	73	0	0	0	0	0	0	0
616eccf80b57a06cb4d571cafe5017f2	D_0__Bacteria;D_1__Proteobacteria;D_2__Gammaproteobacteria;D_3__Orbales;D_4__Orbaceae;D_5__Gilliamella;D_6__uncultured gamma proteobacterium	513	0	0	0	0	0	0	0	0	0	0	0	196	0	0	0	0	0	0	0	0	0	0	0	0	0	0	0	0	0	0	0	0	0	0	0	0	0	117	0	52	0	0	0	0	0	0	0
60b2c3d1da8cdb952396f90532eacbb3	D_0__Bacteria;D_1__Proteobacteria;D_2__Alphaproteobacteria;D_3__Rhodospirillales;D_4__Acetobacteraceae;D_5__Bombella	931	0	0	0	0	0	0	0	0	0	0	0	0	0	0	0	0	0	0	0	0	0	0	0	0	0	0	0	0	0	0	0	0	0	0	32	0	0	0	0	0	0	0	0	0	0	0	0
2881aa42e267c727cb666041dc75d7ad	D_0__Bacteria;D_1__Proteobacteria;D_2__Alphaproteobacteria;D_3__Rhodospirillales;D_4__Acetobacteraceae;D_5__Bombella	923	0	0	0	0	0	0	0	0	0	0	0	0	0	0	0	0	0	0	0	0	0	0	0	0	0	0	0	0	0	0	0	0	0	0	14	0	0	0	0	0	0	0	0	0	0	0	0
d622d9f8a5cec6e0bf0b56b0310e1fb8	D_0__Bacteria;D_1__Proteobacteria;D_2__Gammaproteobacteria;D_3__Pseudomonadales;D_4__Moraxellaceae;D_5__Acinetobacter	425	0	0	0	0	0	0	0	0	0	0	0	0	0	0	0	0	0	0	0	141	0	0	0	0	0	0	0	0	0	0	0	35	0	0	0	0	0	0	0	0	0	0	0	0	0	0	0
3c25889b09ea72ef004d94146cf5d442	D_0__Bacteria;D_1__Firmicutes;D_2__Bacilli;D_3__Lactobacillales;D_4__Leuconostocaceae;D_5__Leuconostoc	913	0	0	0	0	0	0	765	0	0	0	0	0	0	0	0	0	0	0	0	0	0	0	0	0	0	0	0	0	0	0	0	0	0	0	0	0	0	0	0	0	0	0	0	0	0	0	0
8162ec71a6b85fd1c9457e898a41b8c0	D_0__Bacteria;D_1__Proteobacteria;D_2__Gammaproteobacteria;D_3__Enterobacteriales;D_4__Enterobacteriaceae;D_5__Erwinia;Ambiguous_taxa	5	0	0	0	0	0	0	0	0	0	0	0	0	0	0	0	0	0	0	0	0	0	0	0	0	0	0	0	0	0	0	0	5	0	0	0	0	0	0	0	0	0	0	0	0	0	0	0
93aabf71d3d5c67637e2fb336ba9617d	D_0__Bacteria;D_1__Proteobacteria;D_2__Alphaproteobacteria;D_3__Rhodospirillales;D_4__Acetobacteraceae;D_5__Bombella;D_6__uncultured Acetobacteraceae bacterium	630	0	0	0	0	0	0	0	0	168	0	14	0	23	0	0	0	0	0	0	0	0	0	0	0	0	0	0	0	0	0	0	0	0	0	37	0	0	0	0	0	0	0	0	0	0	0	0
f414d81fb57b2bb89aa30560b033afd3	D_0__Bacteria;D_1__Proteobacteria;D_2__Gammaproteobacteria;D_3__Enterobacteriales;D_4__Enterobacteriaceae;D_5__Erwinia;Ambiguous_taxa	30	0	0	0	0	0	0	0	0	0	0	0	0	0	0	0	0	0	0	0	0	0	0	0	0	0	0	0	0	0	0	0	30	0	0	0	0	0	0	0	0	0	0	0	0	0	0	0
4908fc4fc78b9f33b2e0113eef07255c	D_0__Bacteria;D_1__Proteobacteria;D_2__Alphaproteobacteria;D_3__Rhodospirillales;D_4__Acetobacteraceae;D_5__Bombella;D_6__uncultured Acetobacteraceae bacterium	655	0	0	0	0	0	0	0	0	227	0	0	0	0	0	0	0	0	0	0	0	0	0	0	0	0	0	0	0	0	0	0	0	0	0	26	11	0	0	0	0	0	0	0	0	0	30	0
97a0319eca8ff51976e8c55d9f890f65	D_0__Bacteria;D_1__Proteobacteria;D_2__Alphaproteobacteria;D_3__Rhizobiales;D_4__Methylobacteriaceae;D_5__Methylobacterium;D_6__Methylobacterium radiotolerans	134	0	0	0	0	0	0	0	0	0	0	0	0	0	0	0	0	0	0	0	0	0	0	0	0	0	0	0	0	0	0	0	0	0	0	0	0	0	0	0	0	0	0	0	0	0	0	0
b6814d63341b18f82adaa55e27099557	D_0__Bacteria;D_1__Proteobacteria;D_2__Betaproteobacteria;D_3__Burkholderiales;D_4__Burkholderiaceae;D_5__Ralstonia	132	0	0	0	0	0	0	0	0	0	0	0	0	0	0	0	0	0	0	0	0	0	0	0	0	0	0	0	0	0	0	0	24	0	0	0	0	0	0	0	0	0	0	0	0	0	0	0
30d747227cff2e2b0945f7c0c0717541	D_0__Bacteria;D_1__Proteobacteria;D_2__Alphaproteobacteria;D_3__Rhodospirillales;D_4__Acetobacteraceae;D_5__Commensalibacter;Ambiguous_taxa	13	0	0	0	0	0	0	0	0	0	0	0	0	0	0	0	0	0	0	0	0	0	0	0	0	0	0	0	0	0	0	0	0	0	0	0	0	0	0	0	0	0	0	0	0	0	0	0
5e0a206b10a61419621330fca51e9de2	D_0__Bacteria;D_1__Proteobacteria;D_2__Alphaproteobacteria;D_3__Rhodospirillales;D_4__Acetobacteraceae;D_5__Bombella	720	0	0	0	0	0	19	0	11	0	0	0	0	0	0	0	0	0	0	0	0	0	0	0	0	0	0	0	0	0	0	0	0	0	0	0	0	0	0	0	0	0	0	0	0	0	0	0
d8e05e970fe3e06d1ae489b6d8f96e8f	D_0__Bacteria;D_1__Proteobacteria;D_2__Alphaproteobacteria;D_3__Rhodospirillales;D_4__Acetobacteraceae;D_5__Bombella	672	0	0	0	0	0	0	0	0	0	0	0	0	0	0	0	0	0	0	9	0	0	0	0	0	0	0	0	0	0	0	0	0	0	0	0	0	0	0	0	0	0	0	0	0	0	0	0
9d8d70a86488c65962c4263c8e868c6d	D_0__Bacteria;D_1__Firmicutes;D_2__Bacilli;D_3__Lactobacillales;D_4__Leuconostocaceae;D_5__Leuconostoc	710	0	0	0	0	0	0	560	0	0	0	0	0	0	0	0	0	0	0	0	0	0	0	0	0	0	0	0	0	0	0	0	0	0	0	0	0	0	0	0	0	0	0	0	0	0	0	0
29977f6c24ddd107d3db22f59a133da9	D_0__Bacteria;D_1__Proteobacteria;D_2__Gammaproteobacteria;D_3__Enterobacteriales;D_4__Enterobacteriaceae	544	39	0	466	0	0	0	0	0	0	0	0	0	0	0	0	0	0	0	0	0	0	0	0	0	0	6	0	0	0	0	0	0	0	0	0	0	0	0	0	0	0	0	0	0	0	0	0
be9cf2697f7bbf30993c3ba0129c9109	D_0__Bacteria;D_1__Proteobacteria;D_2__Gammaproteobacteria;D_3__Enterobacteriales;D_4__Enterobacteriaceae	493	27	0	441	0	0	0	0	0	0	0	0	0	0	0	0	0	0	0	0	0	0	0	0	0	0	0	0	11	0	0	0	0	0	0	0	0	0	0	0	0	0	0	0	0	0	0	0
aee5479da3e326556f14c2a694bef8b5	D_0__Bacteria;D_1__Proteobacteria;D_2__Gammaproteobacteria;D_3__Orbales;D_4__Orbaceae;D_5__Gilliamella;D_6__uncultured gamma proteobacterium	627	0	0	0	0	0	0	0	0	0	0	0	0	0	0	0	0	0	0	0	0	0	0	0	0	0	0	0	0	0	0	0	0	0	0	0	0	0	0	0	0	0	0	0	0	0	0	0
dbfbeaad29a549f9fa50cdd9b9238e67	D_0__Bacteria;D_1__Proteobacteria;D_2__Betaproteobacteria;D_3__Burkholderiales;D_4__Comamonadaceae;D_5__Pelomonas	232	0	0	0	0	0	0	38	0	0	0	0	0	0	0	0	0	0	0	0	0	0	0	0	0	0	3	0	0	0	0	0	31	0	0	0	0	0	0	0	0	0	0	0	0	0	0	0
7ed0f5fd67d5cb408d59e2171a9b9254	D_0__Bacteria;D_1__Proteobacteria;D_2__Gammaproteobacteria;D_3__Pseudomonadales;D_4__Moraxellaceae;D_5__Acinetobacter	544	0	0	0	0	0	0	0	0	0	0	0	0	0	0	0	0	0	0	0	0	0	0	0	0	0	0	0	0	0	0	0	0	0	0	0	0	0	0	0	0	0	0	0	0	0	0	0
d877c15bd593d3c32eadeb66ab63aa20	D_0__Bacteria;D_1__Proteobacteria;D_2__Betaproteobacteria;D_3__Burkholderiales;D_4__Comamonadaceae;D_5__Pelomonas	225	0	0	0	0	0	0	0	0	0	0	0	0	0	0	0	0	0	0	0	0	0	0	0	0	0	0	0	0	0	0	0	30	0	0	0	0	0	0	0	0	0	0	0	0	0	0	0
bd939adfd63b7c492efa1313c7c3bc04	D_0__Bacteria;D_1__Proteobacteria;D_2__Gammaproteobacteria;D_3__Orbales;D_4__Orbaceae;D_5__Gilliamella;D_6__uncultured gamma proteobacterium	567	0	0	0	0	0	0	0	0	0	0	0	0	0	0	0	0	0	0	0	0	0	0	0	0	0	0	0	0	0	0	0	0	0	0	0	0	0	0	0	0	0	0	0	0	0	0	0
8300a40275a0accace4ba21b66d663c9	D_0__Bacteria;D_1__Proteobacteria;D_2__Alphaproteobacteria;D_3__Rhizobiales;D_4__Bartonellaceae;D_5__Bartonella;D_6__uncultured Rhizobiales bacterium	477	0	0	0	0	0	0	0	0	0	0	359	0	0	0	0	0	0	0	0	0	0	0	0	0	0	0	0	0	0	0	0	0	0	0	0	0	0	0	0	0	0	0	0	0	0	0	0
aa4689bcd327e0dcc806fe4de4cc6791	D_0__Bacteria;D_1__Proteobacteria;D_2__Gammaproteobacteria;D_3__Pseudomonadales;D_4__Moraxellaceae;D_5__Acinetobacter	521	0	0	0	0	0	0	0	0	70	0	0	0	29	0	0	0	0	0	0	0	0	0	0	0	0	0	0	0	0	0	0	0	0	0	0	0	0	0	0	0	0	0	0	0	0	0	0
b475653a52c0e738629f67996de11242	D_0__Bacteria;D_1__Firmicutes;D_2__Bacilli;D_3__Lactobacillales;D_4__Lactobacillaceae;D_5__Lactobacillus;D_6__uncultured Lactobacillus sp.	452	0	0	0	0	0	0	0	0	0	0	0	0	0	0	0	0	0	0	0	0	0	0	0	0	0	0	0	0	0	0	27	0	0	0	0	0	0	0	0	0	0	0	0	0	0	0	0
d5116668570d713e89d10e9244364c9e	D_0__Bacteria;D_1__Proteobacteria;D_2__Gammaproteobacteria;D_3__Orbales;D_4__Orbaceae;D_5__Gilliamella;D_6__uncultured gamma proteobacterium	420	0	0	0	0	0	0	0	61	0	0	0	0	0	0	0	0	0	0	0	0	0	0	0	0	0	0	0	0	0	0	0	0	0	0	0	0	0	0	0	0	0	0	0	0	0	0	0
02ce2296b6b48f4a06b4d6e9b36e41e3	D_0__Bacteria;D_1__Proteobacteria;D_2__Alphaproteobacteria;D_3__Rhodospirillales;D_4__Acetobacteraceae;D_5__Commensalibacter;Ambiguous_taxa	0	0	0	0	0	0	0	0	0	0	0	0	0	0	0	0	0	0	0	0	0	0	0	0	0	0	0	0	0	0	0	0	0	0	0	0	0	0	0	0	0	0	0	0	0	0	0	0
e32b5e280fde35d3004425dbed0b53e9	D_0__Bacteria;D_1__Proteobacteria;D_2__Alphaproteobacteria;D_3__Rhodospirillales;D_4__Acetobacteraceae;D_5__Commensalibacter;Ambiguous_taxa	0	0	0	0	0	0	0	0	0	0	0	0	0	0	0	0	0	0	0	0	0	0	0	0	0	0	0	0	0	0	0	0	0	0	0	0	0	0	0	0	0	0	0	0	0	0	0	0
6512f459500752e8fa9c79c8920a0852	D_0__Bacteria;D_1__Firmicutes;D_2__Bacilli;D_3__Lactobacillales;D_4__Enterococcaceae	51	0	0	0	0	0	0	0	0	0	0	0	0	0	0	0	0	0	0	0	0	0	0	0	0	0	0	0	0	0	0	0	0	0	0	0	0	0	0	0	0	0	0	0	0	0	0	0
cdcccf3c746efd6dc3be0adef151a95d	D_0__Bacteria;D_1__Firmicutes;D_2__Bacilli;D_3__Lactobacillales;D_4__Lactobacillaceae;D_5__Lactobacillus;D_6__uncultured Lactobacillus sp.	373	0	0	0	0	0	0	0	0	0	0	0	0	0	0	0	0	0	0	0	0	0	0	0	0	0	0	0	0	0	0	32	0	0	0	0	0	0	0	0	0	0	0	0	0	0	0	0
9f4cdb72e70956c940c7853969bcf6c0	D_0__Bacteria;D_1__Proteobacteria;D_2__Gammaproteobacteria;D_3__Orbales;D_4__Orbaceae;D_5__Gilliamella;D_6__uncultured gamma proteobacterium	248	0	0	0	0	0	0	116	0	0	0	0	0	0	0	0	0	0	0	0	0	0	0	0	0	0	0	0	0	0	0	0	0	0	0	0	0	0	0	0	0	0	0	0	0	0	0	0
b8ce6c8035bff6e3f16b36230ddeb05c	D_0__Bacteria;D_1__Firmicutes;D_2__Bacilli;D_3__Lactobacillales;D_4__Lactobacillaceae;D_5__Lactobacillus;D_6__uncultured Lactobacillus sp.	192	0	0	0	0	0	0	0	0	0	0	0	0	0	0	0	0	0	0	0	0	0	0	0	0	0	0	0	0	0	0	0	0	0	0	0	0	0	0	0	0	0	0	0	0	0	0	0
744d3733586f758445aaa7a131b22815	D_0__Bacteria;D_1__Proteobacteria;D_2__Gammaproteobacteria;D_3__Pseudomonadales	414	0	0	0	0	0	0	0	0	0	0	0	0	0	0	0	0	28	0	0	0	0	0	0	0	0	0	0	0	0	0	0	0	0	0	0	0	0	0	0	0	0	0	0	0	0	0	0
6a7105831302d95523a1de249eb034af	D_0__Bacteria;D_1__Proteobacteria;D_2__Gammaproteobacteria;D_3__Orbales;D_4__Orbaceae;D_5__Gilliamella;D_6__uncultured gamma proteobacterium	242	0	0	0	0	0	0	95	0	0	0	0	0	0	0	0	0	0	0	0	0	0	0	0	0	0	0	0	0	0	0	0	0	0	0	0	0	0	0	0	0	0	0	0	0	0	0	0
02104cec09c3e12f4da32e038946363c	D_0__Bacteria;D_1__Bacteroidetes;D_2__Flavobacteriia;D_3__Flavobacteriales;D_4__Flavobacteriaceae;D_5__Apibacter;Ambiguous_taxa	405	0	0	0	0	0	0	0	0	0	0	0	0	0	0	0	0	0	0	0	0	0	0	0	0	0	0	0	0	0	0	0	0	0	0	0	0	0	0	0	0	0	0	0	0	0	0	0
6a7d8b34851cbaac27fdd03ae8de8fa8	D_0__Bacteria;D_1__Proteobacteria;D_2__Gammaproteobacteria;D_3__Orbales;D_4__Orbaceae;D_5__Gilliamella;D_6__uncultured gamma proteobacterium	399	0	0	0	0	0	0	0	0	0	0	0	0	0	0	0	0	0	0	0	0	0	0	0	0	0	0	0	0	0	0	0	0	0	0	0	0	0	0	0	0	0	0	0	0	0	0	0
fefcd83d1005e02a6565a389299e7205	D_0__Bacteria;D_1__Proteobacteria;D_2__Gammaproteobacteria;D_3__Pseudomonadales	395	0	0	0	0	0	0	0	0	0	0	0	0	0	0	0	0	0	0	0	0	0	0	0	0	0	0	0	0	0	0	0	0	0	0	0	0	0	0	0	0	0	0	0	0	0	0	0
95f5ad4b0287be491f9e32f4dbc790d7	D_0__Bacteria;D_1__Firmicutes;D_2__Bacilli;D_3__Lactobacillales;D_4__Lactobacillaceae;D_5__Lactobacillus;D_6__uncultured Lactobacillus sp.	167	0	0	0	0	0	0	0	0	0	0	0	0	0	0	0	0	0	0	0	0	0	0	0	0	0	0	0	0	0	0	0	0	0	0	0	0	0	0	0	0	0	0	0	0	0	0	0
56763d941b14844359feb7a418d3b366	D_0__Bacteria;D_1__Firmicutes;D_2__Bacilli;D_3__Lactobacillales;D_4__Lactobacillaceae;D_5__Lactobacillus;D_6__uncultured Lactobacillus sp.	188	0	0	0	0	0	0	0	51	0	0	0	0	0	0	0	0	0	0	0	0	0	0	0	0	0	0	0	0	0	0	0	0	0	0	0	0	0	0	0	0	0	0	0	0	0	0	0
51ae91c6c67e4c541474fc3d3e771539	D_0__Bacteria	328	0	0	0	0	0	0	0	0	0	0	0	0	0	0	0	0	0	0	15	0	0	0	0	0	0	0	0	0	58	0	0	0	0	0	0	0	0	0	0	0	0	0	0	0	0	0	0
ed7b4d8efa5e07656181f67d37181fcf	D_0__Bacteria;D_1__Proteobacteria;D_2__Alphaproteobacteria;D_3__Rhodospirillales;D_4__Acetobacteraceae	311	0	0	0	0	0	0	0	0	0	0	0	0	0	0	21	0	0	0	0	0	0	0	0	0	0	0	0	0	0	0	0	0	0	0	0	0	0	30	0	0	0	90	0	74	0	22	0
d2f8572b1b6d44e6dd31864bd3ab5951	D_0__Bacteria;D_1__Firmicutes;D_2__Bacilli;D_3__Lactobacillales;D_4__Streptococcaceae;D_5__Streptococcus	0	0	0	0	0	0	0	0	0	0	0	0	0	0	0	0	0	0	0	0	0	0	0	0	0	0	0	0	0	0	0	0	0	0	0	0	0	0	0	0	0	0	0	0	0	0	0	0
66139ade6f46aade9058654d02afe358	D_0__Bacteria;D_1__Proteobacteria;D_2__Alphaproteobacteria;D_3__Rhodospirillales;D_4__Acetobacteraceae;D_5__Saccharibacter;D_6__uncultured Acetobacteraceae bacterium	253	0	0	0	0	0	0	221	0	0	0	0	0	0	0	0	0	0	0	0	0	0	0	0	0	0	0	0	0	0	0	0	0	0	0	0	0	0	0	0	0	0	0	0	0	0	11	0
6d53580ac2e6ec2b5937fd5f155b3906	D_0__Bacteria;D_1__Proteobacteria;D_2__Alphaproteobacteria;D_3__Rhodospirillales;D_4__Acetobacteraceae	251	0	0	0	0	0	0	0	0	0	0	0	0	0	0	0	0	0	0	0	0	0	0	0	0	0	0	0	0	0	0	0	0	0	0	0	0	0	26	0	0	0	64	31	110	0	20	0
793fe92df574dbff4c051f55bfdbee1c	D_0__Bacteria;D_1__Proteobacteria;D_2__Betaproteobacteria;D_3__Neisseriales;D_4__Neisseriaceae;D_5__Snodgrassella	223	0	0	0	0	0	0	0	0	0	0	0	0	0	0	0	0	0	0	0	0	0	0	0	0	0	0	0	0	0	0	0	0	0	0	0	0	0	0	0	0	0	0	0	0	0	0	0
9e30a528454aa99f8a96c35ef725b5df	D_0__Bacteria;D_1__Proteobacteria;D_2__Alphaproteobacteria;D_3__Rhodospirillales;D_4__Acetobacteraceae	211	0	0	0	0	0	0	0	0	0	0	0	0	0	0	0	0	0	0	0	0	0	0	0	0	0	23	0	0	0	0	0	0	0	0	77	0	0	0	0	0	0	0	0	0	0	0	6
f1b9c8062b7f1be3215408caddedd8d3	D_0__Bacteria;D_1__Firmicutes;D_2__Bacilli;D_3__Lactobacillales;D_4__Lactobacillaceae;D_5__Lactobacillus;D_6__uncultured Firmicutes bacterium	103	0	0	0	0	0	0	0	0	0	0	0	0	0	0	0	0	0	0	0	0	0	0	0	0	0	22	0	0	0	0	0	0	0	0	0	0	0	0	0	0	0	0	0	0	0	0	0
89a0621fc98e56e0294404d28fb9503c	D_0__Bacteria;D_1__Proteobacteria;D_2__Alphaproteobacteria;D_3__Rhodospirillales;D_4__Acetobacteraceae;D_5__Commensalibacter;Ambiguous_taxa	0	0	0	0	0	0	0	0	0	0	0	0	0	0	0	0	0	0	0	0	0	0	0	0	0	0	0	0	0	0	0	0	0	0	0	0	0	0	0	0	0	0	0	0	0	0	0	0
e526c8f93d99d53b0548cb6930368eb1	D_0__Bacteria;D_1__Proteobacteria;D_2__Alphaproteobacteria;D_3__Rhodospirillales;D_4__Acetobacteraceae;D_5__Bombella;D_6__uncultured Acetobacteraceae bacterium	228	0	0	0	0	0	0	0	0	0	0	0	0	0	0	0	0	0	0	0	0	0	0	0	0	0	0	0	0	0	0	0	0	0	0	0	0	0	0	0	0	0	0	0	0	0	0	0
07575dd65e987d8af95fd5e53ba563af	D_0__Bacteria;D_1__Proteobacteria;D_2__Betaproteobacteria;D_3__Burkholderiales;D_4__Alcaligenaceae	0	0	0	0	0	0	0	0	0	0	0	0	0	0	0	0	0	0	0	0	0	0	0	0	0	0	0	0	0	0	0	0	0	0	0	0	0	0	0	0	0	0	0	0	0	0	0	0
ff2293ea3b41482e6d11f94b080b7ae7	D_0__Bacteria;D_1__Proteobacteria;D_2__Gammaproteobacteria;D_3__Enterobacteriales;D_4__Enterobacteriaceae	99	0	0	0	0	0	0	0	0	0	0	0	0	0	0	0	0	0	0	0	0	0	0	0	0	0	0	0	0	0	0	0	0	0	0	0	0	0	0	0	0	0	0	0	0	0	0	0
068ae39d1f9dc1b6ff70839865ada68a	D_0__Bacteria;D_1__Proteobacteria;D_2__Betaproteobacteria;D_3__Burkholderiales;D_4__Alcaligenaceae	28	0	0	0	0	0	0	28	0	0	0	0	0	0	0	0	0	0	0	0	0	0	0	0	0	0	0	0	0	0	0	0	0	0	0	0	0	0	0	0	0	0	0	0	0	0	0	0
bb911389d7b16bc0f3ad86b4fc0a6b11	D_0__Bacteria;D_1__Proteobacteria;D_2__Alphaproteobacteria;D_3__Rhodospirillales;D_4__Acetobacteraceae	181	0	0	0	0	0	0	0	0	0	0	0	0	0	0	0	0	0	0	0	0	0	0	0	0	0	18	0	0	0	0	0	0	0	0	71	0	0	0	0	0	0	0	0	0	0	0	0
35b0bc6e20cc31eb6108a12530d1800b	D_0__Bacteria;D_1__Proteobacteria;D_2__Gammaproteobacteria;D_3__Enterobacteriales;D_4__Enterobacteriaceae	108	0	0	0	0	0	0	0	0	0	0	0	0	0	0	0	0	0	0	0	0	0	0	0	0	0	0	0	0	0	0	0	0	0	0	0	0	0	0	0	0	0	0	0	0	0	0	0
ef57e5408cf8787ae15b41b2d6fd6409	D_0__Bacteria;D_1__Firmicutes;D_2__Bacilli;D_3__Lactobacillales;D_4__Carnobacteriaceae;D_5__Granulicatella;D_6__uncultured bacterium	0	0	0	0	0	0	0	0	0	0	0	0	0	0	0	0	0	0	0	0	0	0	0	0	0	0	0	0	0	0	0	0	0	0	0	0	0	0	0	0	0	0	0	0	0	0	0	0
68549212435f83bffc11270a02c742b0	D_0__Bacteria;D_1__Proteobacteria;D_2__Gammaproteobacteria;D_3__Orbales;D_4__Orbaceae;D_5__Gilliamella;D_6__uncultured gamma proteobacterium	32	0	0	0	0	0	0	0	32	0	0	0	0	0	0	0	0	0	0	0	0	0	0	0	0	0	0	0	0	0	0	0	0	0	0	0	0	0	0	0	0	0	0	0	0	0	0	0
51029f71894d760ac43821f48013eebc	D_0__Bacteria;D_1__Firmicutes;D_2__Bacilli;D_3__Lactobacillales;D_4__Lactobacillaceae;D_5__Lactobacillus;D_6__uncultured Lactobacillus sp.	144	0	0	0	0	0	0	0	0	0	0	0	0	0	0	0	0	0	0	0	0	0	0	0	0	0	0	0	0	0	0	0	0	0	0	0	0	0	0	0	0	0	0	0	0	0	0	0
2dec1f4c1fad2c3dd60b88fbef859dde	D_0__Bacteria;D_1__Proteobacteria;D_2__Alphaproteobacteria;D_3__Rhodospirillales;D_4__Acetobacteraceae;D_5__Bombella;D_6__uncultured Acetobacteraceae bacterium	173	0	0	0	0	0	0	0	0	0	0	0	0	0	0	0	0	0	0	0	0	0	0	0	0	0	0	0	0	0	0	0	0	0	0	0	0	0	0	0	0	0	0	0	0	0	0	0
7c0f49d4ce32abb3dcad3498223ba524	D_0__Bacteria;D_1__Proteobacteria;D_2__Gammaproteobacteria;D_3__Enterobacteriales;D_4__Enterobacteriaceae	120	0	0	0	0	0	0	0	0	0	0	0	0	0	0	0	0	0	0	0	0	0	0	0	0	0	0	0	0	0	0	0	0	0	0	0	0	0	0	0	0	0	0	0	0	0	0	0
11705a3379bce5d59c1f58f81936f7ad	D_0__Bacteria;D_1__Bacteroidetes;D_2__Flavobacteriia;D_3__Flavobacteriales;D_4__Flavobacteriaceae;D_5__Chryseobacterium	151	0	0	0	0	50	0	0	11	0	0	0	0	0	0	0	0	0	0	0	0	0	0	0	0	0	0	0	0	0	0	0	0	0	0	0	0	0	0	0	0	0	0	0	0	0	0	0
fb1a3e45708b298166075ece441ea14b	D_0__Bacteria;D_1__Firmicutes;D_2__Bacilli;D_3__Lactobacillales;D_4__Leuconostocaceae;D_5__Fructobacillus;Ambiguous_taxa	29	0	0	0	0	0	0	0	0	0	0	0	0	0	0	0	0	0	0	0	0	0	0	0	0	0	0	0	0	0	0	0	0	0	0	0	0	0	0	0	0	0	0	0	0	0	0	0
ac8eb8172095cf9f6a05e227ac898f55	D_0__Bacteria;D_1__Firmicutes;D_2__Bacilli;D_3__Lactobacillales;D_4__Lactobacillaceae;D_5__Lactobacillus;D_6__uncultured Lactobacillus sp.	102	0	0	0	0	0	0	0	0	0	0	0	0	0	0	0	0	0	0	0	0	27	0	0	0	0	0	0	0	0	0	0	0	0	0	0	0	0	0	0	0	0	0	0	0	0	0	0
d730a079ed25009d7b7a2193e95e80df	D_0__Bacteria;D_1__Actinobacteria;D_2__Actinobacteria;D_3__Corynebacteriales;D_4__Corynebacteriaceae;D_5__Corynebacterium 1	104	0	0	0	0	0	0	0	0	0	0	0	0	0	0	0	0	0	0	0	0	0	0	0	0	0	0	0	0	0	0	0	0	0	0	0	0	0	0	0	0	0	0	0	0	0	0	0
a3944ae99af5b6c6024fb535a5cfb615	D_0__Bacteria;D_1__Firmicutes;D_2__Bacilli;D_3__Lactobacillales;D_4__Lactobacillaceae;D_5__Lactobacillus;D_6__uncultured Firmicutes bacterium	69	0	0	0	0	0	0	0	0	0	0	0	0	0	0	0	0	0	0	0	0	0	0	0	0	0	0	0	0	0	0	0	0	0	0	0	0	0	0	0	0	0	0	0	0	0	0	0
52d49a096841c7c0242c928ed0324448	D_0__Bacteria;D_1__Firmicutes;D_2__Clostridia;D_3__Clostridiales;D_4__Lachnospiraceae	66	0	0	0	0	0	0	0	0	0	0	0	0	0	0	0	0	0	0	0	0	0	0	0	0	0	0	0	0	0	0	0	0	0	0	0	0	0	0	0	0	0	0	0	0	0	0	0
847207af325cbfe149288ae92c7aaa90	D_0__Bacteria;D_1__Actinobacteria;D_2__Actinobacteria;D_3__Corynebacteriales;D_4__Corynebacteriaceae;D_5__Corynebacterium 1;Ambiguous_taxa	65	0	0	0	0	0	0	0	0	0	0	0	0	0	0	0	0	0	0	0	0	0	0	0	0	0	0	0	0	0	0	0	0	0	0	0	0	0	0	0	0	0	0	0	0	0	0	0
e71b175d020bee96367f0544ec0b868b	D_0__Bacteria;D_1__Bacteroidetes;D_2__Flavobacteriia;D_3__Flavobacteriales;D_4__Flavobacteriaceae;D_5__Apibacter;Ambiguous_taxa	63	0	0	0	0	0	0	0	0	0	0	0	0	0	0	0	0	0	0	0	0	0	0	0	0	0	0	0	0	0	0	0	0	0	0	0	0	0	0	0	0	0	0	0	0	0	0	0
fac2e7bb83a9a68d73d57006f31667f3	D_0__Bacteria;D_1__Proteobacteria;D_2__Gammaproteobacteria;D_3__Legionellales;D_4__Coxiellaceae;D_5__Rickettsiella;Ambiguous_taxa	0	0	0	0	0	0	0	0	0	0	0	0	0	0	0	0	0	0	0	0	0	0	0	0	0	0	0	0	0	0	0	0	0	0	0	0	0	0	0	0	0	0	0	0	0	0	0	0
748533b3f4be091e053bcfd32a208227	D_0__Bacteria;D_1__Actinobacteria;D_2__Actinobacteria;D_3__Corynebacteriales;D_4__Corynebacteriaceae;D_5__Corynebacterium 1	72	0	0	0	0	0	0	0	0	0	0	0	0	0	0	0	0	0	0	0	0	0	0	0	0	0	0	0	0	0	0	0	0	0	0	0	0	0	0	0	0	0	0	0	0	0	0	0
584d12ffb081ded897442723d6dac19c	D_0__Bacteria;D_1__Proteobacteria;D_2__Gammaproteobacteria;D_3__Enterobacteriales;D_4__Enterobacteriaceae	98	0	0	0	0	0	0	0	0	0	0	0	0	0	0	0	0	0	0	0	0	0	0	0	0	0	0	0	0	0	0	0	0	0	0	0	0	0	0	0	0	0	0	0	0	0	0	0
b6db41727bf5afdf36aa8673b6448b79	D_0__Bacteria;D_1__Firmicutes;D_2__Bacilli;D_3__Bacillales;D_4__Staphylococcaceae;D_5__Staphylococcus	23	0	0	0	0	0	0	0	0	0	0	0	0	0	0	0	0	0	0	0	0	0	0	0	0	0	0	0	0	0	0	0	0	0	0	0	0	0	0	0	0	0	0	0	0	0	0	0
3d328d416db1612f002ca8568bacd748	D_0__Bacteria;D_1__Bacteroidetes;D_2__Flavobacteriia;D_3__Flavobacteriales;D_4__Flavobacteriaceae;D_5__Cloacibacterium;D_6__uncultured bacterium	55	0	0	0	0	0	0	0	0	0	0	0	0	0	0	0	0	0	0	0	0	0	0	0	0	0	0	0	0	0	0	0	0	0	0	0	0	0	0	0	0	0	0	0	0	0	0	0
292821fcbefd4bd24dd6a7958b76d970	D_0__Bacteria;D_1__Bacteroidetes;D_2__Flavobacteriia;D_3__Flavobacteriales;D_4__Flavobacteriaceae;D_5__Chryseobacterium	122	0	0	0	0	30	0	0	0	0	0	0	0	0	0	0	0	0	0	0	0	0	0	0	0	0	0	0	0	0	0	0	0	0	0	0	0	0	0	0	0	0	0	0	0	0	0	0
e229b051447b30b11a948495a370628a	D_0__Bacteria;D_1__Proteobacteria;D_2__Gammaproteobacteria;D_3__Enterobacteriales;D_4__Enterobacteriaceae	73	0	0	0	0	0	0	0	0	0	0	0	0	0	0	0	0	0	0	0	0	0	0	0	0	0	0	0	0	0	0	0	0	0	0	0	0	0	0	0	0	0	0	0	0	0	0	0
a6a71c1f4d572b92216407ee26c68b9d	D_0__Bacteria;D_1__Proteobacteria;D_2__Betaproteobacteria;D_3__Burkholderiales;D_4__Burkholderiaceae;D_5__Burkholderia-Paraburkholderia	14	0	0	0	0	0	0	0	0	0	0	0	0	0	0	0	0	0	0	0	0	0	0	0	0	0	0	0	0	0	0	0	0	0	0	0	0	0	0	0	0	0	0	0	0	0	0	0
b0aafa10f564efb49e31c1d041dd0300	D_0__Bacteria;D_1__Actinobacteria;D_2__Actinobacteria;D_3__Micrococcales;D_4__Microbacteriaceae;D_5__Microbacterium;D_6__Microbacterium oxydans	0	0	0	0	0	0	0	0	0	0	0	0	0	0	0	0	0	0	0	0	0	0	0	0	0	0	0	0	0	0	0	0	0	0	0	0	0	0	0	0	0	0	0	0	0	0	0	0
101182acd5dfb18447cb5fad07d412c3	D_0__Bacteria;D_1__Firmicutes;D_2__Bacilli;D_3__Bacillales;D_4__Staphylococcaceae;D_5__Staphylococcus	0	0	0	0	0	0	0	0	0	0	0	0	0	0	0	0	0	0	0	0	0	0	0	0	0	0	0	0	0	0	0	0	0	0	0	0	0	0	0	0	0	0	0	0	0	0	0	0
53ae71eb6f60dae85009602198421f38	D_0__Bacteria;D_1__Firmicutes;D_2__Bacilli;D_3__Lactobacillales;D_4__Leuconostocaceae;D_5__Fructobacillus;Ambiguous_taxa	18	0	0	0	0	0	0	0	0	0	0	0	0	0	0	0	0	0	0	0	0	0	0	0	0	0	0	0	0	0	0	0	0	0	0	0	0	0	0	0	0	0	0	0	0	0	0	0
d9fb9a9b7b5f900d71f4919a51dea91f	D_0__Bacteria;D_1__Firmicutes;D_2__Bacilli;D_3__Lactobacillales;D_4__Leuconostocaceae;D_5__Fructobacillus;Ambiguous_taxa	91	0	0	0	0	0	0	15	0	0	0	0	0	0	0	0	0	0	0	0	0	0	0	0	0	0	0	0	0	0	0	0	0	0	0	0	0	0	0	0	0	0	0	0	0	0	0	0
38b76e48e8b570c6ca283b528f6a91ae	D_0__Bacteria;D_1__Firmicutes;D_2__Bacilli;D_3__Lactobacillales;D_4__Lactobacillaceae;D_5__Lactobacillus	0	0	0	0	0	0	0	0	0	0	0	0	0	0	0	0	0	0	0	0	0	0	0	0	0	0	0	0	0	0	0	0	0	0	0	0	0	0	0	0	0	0	0	0	0	0	0	0
2348b903e89c2c9ef0f636623a104bb9	D_0__Bacteria;D_1__Proteobacteria;D_2__Gammaproteobacteria;D_3__Enterobacteriales;D_4__Enterobacteriaceae	54	0	0	0	0	0	0	0	0	0	0	0	0	0	0	0	0	0	0	0	0	0	0	0	0	0	0	0	0	0	0	0	0	0	0	0	0	0	0	0	0	0	0	0	0	0	0	0
1f0f31aa3fce8a519a5017ebfd01d7ac	D_0__Bacteria;D_1__Firmicutes;D_2__Bacilli;D_3__Lactobacillales;D_4__Streptococcaceae;D_5__Streptococcus;D_6__Streptococcus salivarius subsp. thermophilus	0	0	0	0	0	0	0	0	0	0	0	0	0	0	0	0	0	0	0	0	0	0	0	0	0	0	0	0	0	0	0	0	0	0	0	0	0	0	0	0	0	0	0	0	0	0	0	0
80f905681ce94f05f42ef210897d42bc	D_0__Bacteria;D_1__Firmicutes;D_2__Bacilli;D_3__Lactobacillales;D_4__Streptococcaceae;D_5__Streptococcus	0	0	0	0	0	0	0	0	0	0	0	0	0	0	0	0	0	0	0	0	0	0	0	0	0	0	0	0	0	0	0	0	0	0	0	0	0	0	0	0	0	0	0	0	0	0	0	0
3eda90111e10f892de9cad9e0b129f9f	D_0__Bacteria;D_1__Proteobacteria;D_2__Alphaproteobacteria;D_3__Rhodospirillales;D_4__Acetobacteraceae	99	0	0	0	0	0	0	0	0	0	0	0	0	0	0	0	0	0	0	0	0	0	0	0	0	0	0	0	0	0	0	0	0	0	0	0	0	0	0	0	0	0	0	0	0	0	0	0
1d2b71ec05e5680578dad6ce813803e1	D_0__Bacteria;D_1__Actinobacteria;D_2__Actinobacteria;D_3__Bifidobacteriales;D_4__Bifidobacteriaceae;D_5__Bifidobacterium;Ambiguous_taxa	72	31	0	41	0	0	0	0	0	0	0	0	0	0	0	0	0	0	0	0	0	0	0	0	0	0	0	0	0	0	0	0	0	0	0	0	0	0	0	0	0	0	0	0	0	0	0	0
9b9db564cdb4caece0a1a8fc62a3e20a	D_0__Bacteria;D_1__Proteobacteria;D_2__Gammaproteobacteria;D_3__Pasteurellales;D_4__Pasteurellaceae;D_5__Haemophilus;D_6__uncultured organism	0	0	0	0	0	0	0	0	0	0	0	0	0	0	0	0	0	0	0	0	0	0	0	0	0	0	0	0	0	0	0	0	0	0	0	0	0	0	0	0	0	0	0	0	0	0	0	0
b10c61af59f341adc9ce0783e73632fb	D_0__Bacteria;D_1__Proteobacteria;D_2__Gammaproteobacteria;D_3__Enterobacteriales;D_4__Enterobacteriaceae;D_5__Arsenophonus	89	0	0	0	0	0	0	0	0	0	0	0	0	0	0	0	0	0	0	0	0	0	0	0	0	0	0	0	0	0	0	0	0	0	0	25	0	0	0	0	35	0	0	0	0	0	0	0
86bd24d15c64001b236ef1e8070542b8	D_0__Bacteria;D_1__Proteobacteria;D_2__Alphaproteobacteria;D_3__Rhodospirillales;D_4__Acetobacteraceae	82	0	0	0	0	0	0	0	0	4	0	0	0	0	0	0	0	0	0	0	0	0	0	0	0	0	0	0	28	0	0	0	0	0	0	0	0	0	0	0	0	0	0	0	0	0	0	0
1537b891a492c8248b05d216658df801	D_0__Bacteria;D_1__Proteobacteria;D_2__Gammaproteobacteria;D_3__Pseudomonadales;D_4__Moraxellaceae;D_5__Acinetobacter	0	0	0	0	0	0	0	0	0	0	0	0	0	0	0	0	0	0	0	0	0	0	0	0	0	0	0	0	0	0	0	0	0	0	0	0	0	0	0	0	0	0	0	0	0	0	0	0
10b50e47dbd4a7ded26b7b968359db15	D_0__Bacteria;D_1__Proteobacteria;D_2__Gammaproteobacteria;D_3__Pseudomonadales;D_4__Pseudomonadaceae;D_5__Pseudomonas	16	0	0	0	0	0	0	16	0	0	0	0	0	0	0	0	0	0	0	0	0	0	0	0	0	0	0	0	0	0	0	0	0	0	0	0	0	0	0	0	0	0	0	0	0	0	0	0
f271e6e6d977397e39f1d55be04bf3ec	D_0__Bacteria;D_1__Proteobacteria;D_2__Gammaproteobacteria;D_3__Enterobacteriales;D_4__Enterobacteriaceae;D_5__Enterobacter	35	0	0	0	0	0	0	0	0	0	0	0	0	0	0	0	0	0	0	0	0	0	0	0	0	0	0	0	0	0	0	0	0	0	0	0	0	0	0	0	0	0	0	0	0	0	0	0
1f2e81f8834f794c83672eaca100efa3	D_0__Bacteria;D_1__Proteobacteria;D_2__Gammaproteobacteria;D_3__Pseudomonadales;D_4__Moraxellaceae;D_5__Acinetobacter	53	0	0	0	0	0	0	0	0	0	0	0	0	0	0	0	0	0	0	0	0	0	0	0	0	0	0	0	0	0	0	0	0	0	0	0	0	0	0	0	0	0	0	0	0	0	0	0
40ede8d80796f24acef90ea0d9e4907d	D_0__Bacteria;D_1__Proteobacteria;D_2__Betaproteobacteria;D_3__Burkholderiales;D_4__Burkholderiaceae;D_5__Burkholderia-Paraburkholderia	23	0	0	0	0	0	0	0	0	0	0	0	0	0	0	0	0	0	0	0	0	0	0	0	0	0	0	0	0	0	0	0	0	0	0	0	0	0	0	0	0	0	0	0	0	0	0	0
7ce72916b34ac19d8cbebd896fb21c30	D_0__Bacteria;D_1__Firmicutes;D_2__Bacilli;D_3__Lactobacillales;D_4__Leuconostocaceae;D_5__Fructobacillus;Ambiguous_taxa	34	0	0	0	0	0	0	0	0	0	0	0	0	0	0	0	0	0	0	0	0	0	0	0	0	0	0	0	0	0	0	0	0	0	0	0	0	0	0	0	0	0	0	0	0	0	0	0
f728f0ffcdc0a1bffc47017c76a9ad47	D_0__Bacteria;D_1__Actinobacteria;D_2__Actinobacteria;D_3__Micrococcales;D_4__Micrococcaceae;D_5__Micrococcus	51	0	0	0	0	0	0	0	0	0	0	0	0	0	0	0	0	0	0	0	0	0	0	0	0	0	0	0	0	0	0	0	51	0	0	0	0	0	0	0	0	0	0	0	0	0	0	0
de18c1bf442ef550e1e732ff6f69ead2	D_0__Bacteria;D_1__Bacteroidetes;D_2__Bacteroidia;D_3__Bacteroidales;D_4__Porphyromonadaceae;D_5__Dysgonomonas	79	0	0	0	0	0	0	0	0	0	0	0	0	0	0	0	0	0	0	51	0	0	0	28	0	0	0	0	0	0	0	0	0	0	0	0	0	0	0	0	0	0	0	0	0	0	0	0
9328082d5ab62cc2d8161ebde976246a	D_0__Bacteria	77	0	0	0	0	0	0	0	0	0	0	0	0	0	0	0	0	0	0	0	0	0	0	0	0	0	0	37	0	0	0	0	0	0	0	0	0	0	0	0	0	0	0	0	0	0	0	0
ff2983c6e3b48fddb292476727323a7e	D_0__Bacteria;D_1__Proteobacteria;D_2__Alphaproteobacteria;D_3__Rhodospirillales;D_4__Acetobacteraceae;D_5__Gluconobacter	27	0	0	0	0	0	0	0	0	0	0	0	0	0	0	0	0	0	0	0	0	0	0	0	0	0	0	0	0	0	0	0	0	0	0	0	0	0	0	0	0	0	0	0	0	0	0	0
84a8fd6493d53afe728d186df6f95a61	D_0__Bacteria;D_1__Proteobacteria;D_2__Gammaproteobacteria;D_3__Aeromonadales;D_4__Aeromonadaceae;D_5__Aeromonas	28	0	0	0	0	0	0	0	0	0	0	0	0	0	0	0	0	0	0	0	0	0	0	0	0	0	0	0	0	0	0	0	0	0	0	0	0	0	0	0	0	0	0	0	0	0	0	0
64fdc389aa6c80149c749a5730103d0b	D_0__Bacteria;D_1__Proteobacteria;D_2__Betaproteobacteria;D_3__Burkholderiales;D_4__Burkholderiaceae;D_5__Cupriavidus	33	0	0	0	0	0	0	0	0	0	0	0	0	0	0	0	0	0	0	0	0	0	0	0	0	0	0	0	0	0	0	0	33	0	0	0	0	0	0	0	0	0	0	0	0	0	0	0
9e86e5697e1b40bad46bb57ac232408e	D_0__Bacteria;D_1__Actinobacteria;D_2__Actinobacteria;D_3__Actinomycetales;D_4__Actinomycetaceae;D_5__Actinomyces;D_6__uncultured bacterium	0	0	0	0	0	0	0	0	0	0	0	0	0	0	0	0	0	0	0	0	0	0	0	0	0	0	0	0	0	0	0	0	0	0	0	0	0	0	0	0	0	0	0	0	0	0	0	0
17c313bb35263d0f4dbe3061d726eafc	D_0__Bacteria;D_1__Proteobacteria;D_2__Alphaproteobacteria;D_3__Caulobacterales;D_4__Caulobacteraceae;D_5__Brevundimonas	0	0	0	0	0	0	0	0	0	0	0	0	0	0	0	0	0	0	0	0	0	0	0	0	0	0	0	0	0	0	0	0	0	0	0	0	0	0	0	0	0	0	0	0	0	0	0	0
7963f996f1d3f04f8b605bf0b85d5b17	D_0__Bacteria;D_1__Firmicutes;D_2__Bacilli;D_3__Bacillales;D_4__Family XI;D_5__Gemella;D_6__uncultured bacterium	0	0	0	0	0	0	0	0	0	0	0	0	0	0	0	0	0	0	0	0	0	0	0	0	0	0	0	0	0	0	0	0	0	0	0	0	0	0	0	0	0	0	0	0	0	0	0	0
b1cb5d3a0a3bf6774af3d329d94e4b3d	D_0__Bacteria;D_1__Actinobacteria;D_2__Actinobacteria;D_3__Micrococcales;D_4__Micrococcaceae;D_5__Pseudarthrobacter	0	0	0	0	0	0	0	0	0	0	0	0	0	0	0	0	0	0	0	0	0	0	0	0	0	0	0	0	0	0	0	0	0	0	0	0	0	0	0	0	0	0	0	0	0	0	0	0
ac70743e22b2d7590ada56a45e657c5f	D_0__Bacteria;D_1__Proteobacteria;D_2__Alphaproteobacteria;D_3__Rhodospirillales;D_4__Acetobacteraceae;D_5__Bombella;D_6__uncultured Acetobacteraceae bacterium	39	0	0	0	0	0	0	0	0	0	0	0	0	0	0	0	0	0	0	0	0	0	0	0	0	0	0	0	0	0	0	0	0	0	0	0	0	0	0	0	0	0	0	0	0	0	0	0
495f56624fdbac7ef5372fb3c9962390	D_0__Bacteria;D_1__Firmicutes;D_2__Bacilli;D_3__Lactobacillales;D_4__Lactobacillaceae;D_5__Lactobacillus;D_6__uncultured Lactobacillus sp.	47	0	0	0	0	0	0	0	0	0	0	0	0	0	0	0	0	0	0	0	0	0	0	30	0	0	0	0	0	0	0	0	0	0	0	0	0	0	0	0	0	0	0	0	0	0	0	0
3eaef66dd52d3bfdca1da017c3966031	D_0__Bacteria;D_1__Proteobacteria;D_2__Deltaproteobacteria;D_3__Desulfuromonadales	5	0	0	0	0	0	0	0	0	0	0	0	0	0	0	0	0	0	0	0	0	0	0	0	0	0	0	0	0	0	0	0	0	0	0	0	0	0	0	0	0	0	0	0	0	0	0	0
d52fe50ff9eae53e0faa7a362a865f65	D_0__Bacteria;D_1__Actinobacteria;D_2__Actinobacteria;D_3__Corynebacteriales;D_4__Mycobacteriaceae;D_5__Mycobacterium	0	0	0	0	0	0	0	0	0	0	0	0	0	0	0	0	0	0	0	0	0	0	0	0	0	0	0	0	0	0	0	0	0	0	0	0	0	0	0	0	0	0	0	0	0	0	0	0
f767ec0ef11b899575add3a55dc3f4ee	D_0__Bacteria;D_1__Firmicutes;D_2__Bacilli;D_3__Lactobacillales;D_4__Leuconostocaceae;D_5__Fructobacillus;Ambiguous_taxa	25	0	0	0	0	0	0	25	0	0	0	0	0	0	0	0	0	0	0	0	0	0	0	0	0	0	0	0	0	0	0	0	0	0	0	0	0	0	0	0	0	0	0	0	0	0	0	0
e3f9c617e2ef8e181897ecff5a519894	D_0__Bacteria;D_1__Proteobacteria;D_2__Alphaproteobacteria;D_3__Rhodospirillales;D_4__Acetobacteraceae;D_5__Asaia;D_6__uncultured bacterium	42	0	0	0	0	0	0	0	0	0	0	0	0	0	0	0	0	0	0	0	0	0	0	0	0	0	0	0	0	0	0	0	0	0	0	0	0	0	0	0	0	0	0	0	0	0	0	0
a6c61f42eb65390bbadaba96c813ed97	D_0__Bacteria;D_1__Proteobacteria;D_2__Alphaproteobacteria;D_3__Rhodospirillales;D_4__Acetobacteraceae;D_5__Asaia;D_6__uncultured bacterium	30	0	0	0	0	0	0	0	0	0	0	0	0	0	0	0	0	0	0	0	0	0	0	0	0	0	20	0	0	0	0	0	0	0	0	0	0	0	0	0	0	0	0	0	0	0	0	0
db5912859cb046641d3159fedc958aa0	D_0__Bacteria;D_1__Bacteroidetes;D_2__Flavobacteriia;D_3__Flavobacteriales;D_4__Flavobacteriaceae;D_5__Chryseobacterium	40	0	0	0	0	15	0	0	0	0	0	0	0	0	0	0	0	0	0	0	0	0	0	0	0	0	0	0	0	0	0	0	0	0	0	0	0	0	0	0	0	0	0	0	0	0	0	0
4d019d20bfb831f2be60a3b4c2ad4495	D_0__Bacteria	40	0	0	0	0	0	0	0	0	0	0	0	16	0	0	0	0	0	0	0	0	0	0	0	0	0	0	0	0	0	0	0	0	0	0	0	0	0	0	0	0	0	0	0	0	0	0	0
55291ff5904e6e0afaa3f3ad41628186	D_0__Bacteria;D_1__Proteobacteria;D_2__Alphaproteobacteria;D_3__Rhizobiales;D_4__Methylobacteriaceae;D_5__Methylobacterium	6	0	0	0	0	0	0	0	0	0	0	0	0	0	0	0	0	0	0	0	0	0	0	0	0	0	0	0	0	0	0	0	0	0	0	0	0	0	0	0	0	0	0	0	0	0	6	0
40e3df3bdd712625bc60b229e80f8b36	D_0__Bacteria;D_1__Bacteroidetes;D_2__Flavobacteriia;D_3__Flavobacteriales;D_4__Flavobacteriaceae;D_5__Chryseobacterium	6	0	0	0	0	0	0	0	0	0	0	0	0	0	0	0	0	0	0	0	0	0	0	0	0	0	0	0	0	0	0	0	0	0	0	0	0	0	0	0	0	0	0	0	0	0	0	0
30625a2f60809b6f98a6aefb30f46576	D_0__Bacteria;D_1__Actinobacteria;D_2__Actinobacteria;D_3__Corynebacteriales;D_4__Corynebacteriaceae;D_5__Corynebacterium 1	0	0	0	0	0	0	0	0	0	0	0	0	0	0	0	0	0	0	0	0	0	0	0	0	0	0	0	0	0	0	0	0	0	0	0	0	0	0	0	0	0	0	0	0	0	0	0	0
114da55d5d77e90bc115bec11fe649a7	D_0__Bacteria;D_1__Proteobacteria;D_2__Alphaproteobacteria;D_3__Rhodospirillales;D_4__Acetobacteraceae;D_5__Bombella	8	0	0	0	0	0	0	0	0	0	0	0	0	0	0	0	0	0	0	0	0	8	0	0	0	0	0	0	0	0	0	0	0	0	0	0	0	0	0	0	0	0	0	0	0	0	0	0
2b5c1b6fcccd7617251c357cff79cec4	D_0__Bacteria;D_1__Proteobacteria;D_2__Alphaproteobacteria;D_3__Rhizobiales;D_4__Bradyrhizobiaceae;D_5__Rhodopseudomonas	5	0	0	0	0	0	0	0	0	0	0	0	0	0	0	0	0	0	0	0	0	0	0	0	0	0	0	0	0	0	0	0	0	0	0	0	0	0	0	0	0	0	0	0	0	0	0	0
bc8f9114d5efb4a7e8d97b59dd8943ab	D_0__Bacteria;D_1__Actinobacteria;D_2__Actinobacteria;D_3__Micrococcales;D_4__Micrococcaceae;D_5__Micrococcus	0	0	0	0	0	0	0	0	0	0	0	0	0	0	0	0	0	0	0	0	0	0	0	0	0	0	0	0	0	0	0	0	0	0	0	0	0	0	0	0	0	0	0	0	0	0	0	0
6845bf51869cea81ad24108fceabc578	D_0__Bacteria;D_1__Actinobacteria;D_2__Actinobacteria;D_3__Micrococcales;D_4__Microbacteriaceae;D_5__Candidatus Limnoluna;D_6__uncultured bacterium	25	0	0	0	0	0	0	0	0	0	0	0	0	0	0	0	0	0	0	0	0	0	0	0	0	0	0	0	0	0	0	0	0	0	0	0	0	0	0	0	0	0	0	0	0	0	0	0
0a5a34abb14786bde10325d50bfb59b9	D_0__Bacteria;D_1__Proteobacteria;D_2__Alphaproteobacteria;D_3__Rhodobacterales;D_4__Rhodobacteraceae;D_5__Paracoccus;D_6__uncultured Paracoccus sp.	0	0	0	0	0	0	0	0	0	0	0	0	0	0	0	0	0	0	0	0	0	0	0	0	0	0	0	0	0	0	0	0	0	0	0	0	0	0	0	0	0	0	0	0	0	0	0	0
9d3233fb00eeccacb30b535b1afacbb2	D_0__Bacteria	19	0	0	0	0	0	0	0	0	0	0	0	0	0	0	0	0	0	0	0	0	0	0	0	0	0	0	0	0	0	0	0	0	0	0	0	0	0	0	0	0	0	0	0	0	0	0	0
270fee5778b0848a73ceac47d3d52018	D_0__Bacteria;D_1__Firmicutes;D_2__Bacilli;D_3__Lactobacillales;D_4__Lactobacillaceae;D_5__Lactobacillus	4	0	0	0	0	0	0	0	0	0	0	0	0	0	0	0	0	0	0	0	0	0	0	0	0	0	0	0	0	0	0	0	0	0	0	0	0	0	0	0	0	0	0	0	0	0	0	0
c4bc2c81cdffd0a8060243f9f954ce6f	D_0__Bacteria;D_1__Proteobacteria;D_2__Alphaproteobacteria;D_3__Rhizobiales;D_4__Bradyrhizobiaceae;D_5__Rhodopseudomonas	5	0	0	0	0	0	0	0	0	0	0	0	0	0	0	0	0	0	0	0	0	0	0	0	0	0	0	0	0	0	0	0	0	0	0	0	0	0	0	0	0	0	0	0	0	0	0	0
23fa7bfa76c76f07f09ff5249c166d70	D_0__Bacteria;D_1__Firmicutes;D_2__Bacilli;D_3__Lactobacillales;D_4__Lactobacillaceae;D_5__Lactobacillus	17	0	0	0	0	0	0	0	0	0	0	0	0	0	0	0	0	0	0	0	0	0	0	0	0	0	0	0	0	0	0	0	0	0	0	0	0	0	0	0	0	0	0	0	0	0	0	0
b25335ba04f6117cc4aae37333858080	D_0__Bacteria;D_1__Proteobacteria;D_2__Alphaproteobacteria;D_3__Rickettsiales;D_4__Rickettsiaceae;D_5__Rickettsia;Ambiguous_taxa	0	0	0	0	0	0	0	0	0	0	0	0	0	0	0	0	0	0	0	0	0	0	0	0	0	0	0	0	0	0	0	0	0	0	0	0	0	0	0	0	0	0	0	0	0	0	0	0
9170730024d1968d15c86f2777ca6b8b	D_0__Bacteria;D_1__Proteobacteria;D_2__Gammaproteobacteria;D_3__Enterobacteriales;D_4__Enterobacteriaceae	11	0	0	0	0	0	0	0	0	0	0	0	0	0	0	0	0	0	0	0	0	0	0	0	0	0	0	0	0	0	0	0	0	0	0	0	0	0	0	0	0	0	0	0	0	0	0	0
09357d3d94e2c70aa0bba793a773c643	D_0__Bacteria	6	0	0	0	0	0	0	0	0	0	0	0	0	0	0	0	0	0	0	0	0	0	0	0	0	0	0	0	0	0	0	0	0	0	0	0	0	0	0	0	0	0	0	0	0	0	0	0
36fd9242bbe59665aad0e5583672b0f1	D_0__Bacteria;D_1__Proteobacteria;D_2__Gammaproteobacteria;D_3__Enterobacteriales;D_4__Enterobacteriaceae;D_5__Escherichia-Shigella;D_6__Escherichia coli	10	0	0	0	0	0	0	0	0	0	0	0	0	0	0	0	0	0	0	0	0	0	0	0	0	0	0	0	0	0	0	0	0	0	0	0	0	0	0	0	0	0	0	0	0	0	0	0
44c1fb5a6365e77ef2fe40411146bf8c	D_0__Bacteria	8	0	0	0	0	0	0	0	0	0	0	0	0	0	0	0	0	0	0	0	0	0	0	0	0	0	0	0	0	0	0	0	0	0	0	0	0	0	0	0	0	0	0	0	0	0	0	0
[truncated: 101 more columns]
